# Supplementary material for: The RNA-Binding Protein Musashi1 Regulates a Network of Cell Cycle Genes in Group 4 Medulloblastoma
Source: Cells. 2021 Dec 25;11(1):56. doi: 10.3390/cells11010056 (PMC8750343; doi:10.3390/cells11010056)
Supplement: Supplementary file 1 [file cells-11-00056-s001.zip]

Archive with 8 entries (6 files):
- cells-1410433 supple/
- cells-1410433 supple/Sup Material/
- cells-1410433 supple/Sup Material/Sup material.pdf
- cells-1410433 supple/Sup Material/Table S1.xlsx
- cells-1410433 supple/Sup Material/Table S2.xlsx
- cells-1410433 supple/Sup Material/Table S3.xlsx
- cells-1410433 supple/Sup Material/Table S4.xlsx
- cells-1410433 supple/Sup Material/Table S5.xlsx
