# Supplementary material for: The RNA-Binding Protein Musashi1 Regulates a Network of Cell Cycle Genes in Group 4 Medulloblastoma
Source: Cells. 2021 Dec 25;11(1):56. doi: 10.3390/cells11010056 (PMC8750343; doi:10.3390/cells11010056)
Supplement: Supplementary file 1 [file cells-11-00056-s001.zip › cells-1410433 supple/Sup Material/Table S1.xlsx]

## Sheet: Sheet1
Table S1. List of primers and probes used in qRT-PCR analysis.
SYBR Primer Name	Sequence
BRCA1-F	GAAACCGTGCCAAAAGACTTC
BRCA1-R	CCAAGGTTAGAGAGTTGGACAC
CCNA1-F	TAGACACCGGCACACTCAAG
CCNA1-R	AGGAGAGATGAATCTACCAGCAT
INCENP-F	TCCCGCAGAAAGTCTCGGA
INCENP-R	CGACCACTGTAGCCAGCTTC
MZT1-F	TGTCTATTTGTGTACGGCTTTGT
MZT1-R	GCCTTGCGAAGCTCCTTAATAAC
PARVB-F	TGGACTCAATTCACGGGAAGA
PARVB-R	GCACCGTTACATGCTCAGGA
POLA2-F	AGGAGCTAGAGACATTGTTTCCA
POLA2-R	CTCGCTTCTGAGAACCCTTTG
RAD51-F	CAACCCATTTCACGGTTAGAGC
RAD51-R	TTCTTTGGCGCATAGGCAACA
RRM2-F	CACGGAGCCGAAAACTAAAGC
RRM2-R	TCTGCCTTCTTATACATCTGCCA
SKP2-F	ATGCCCCAATCTTGTCCATCT
SKP2-R	CACCGACTGAGTGATAGGTGT
SLC4A8-F	GACGGCGTCCTCAGCTATC
SLC4A8-R	GCATCCGAACTCCCACATACA
TP73-F	CGGGCCATGCCTGTTTACA
TP73-R	TGTCCTTCGTTGAAGTCCCTC
ZWINT-F	CACGTAGAGGCCATCAAAATTGG
ZWINT-R	CGGAGTTGTGTCCGTTTCCT
GAPDH-F	ACAACTTTGGTATCGTGGAAGG
GAPDH-R	GCCATCACGCCACAGTTTC
CDK2-F	CCAGGAGTTACTTCTATGCCTGA
CDK2-R	TTCATCCAGGGGAGGTACAAC
CDK6-F	TCTTCATTCACACCGAGTAGTGC
CDK6-R	TGAGGTTAGAGCCATCTGGAAA
E2F1-F	CATCCCAGGAGGTCACTTCTG
E2F1R	GACAACAGCGGTTCTTGCTC
Taqman Probes	Thermo Fisher Catalog Number	Thermo Fisher Assay ID
Msi1	4331182	Hs01045984
GAPDH	4331182	Hs02786624_g1
E2F2	4331182	Hs00918090
E2F8	4331182	HS00226635
