# Supplementary material for: The RNA-Binding Protein Musashi1 Regulates a Network of Cell Cycle Genes in Group 4 Medulloblastoma
Source: Cells. 2021 Dec 25;11(1):56. doi: 10.3390/cells11010056 (PMC8750343; doi:10.3390/cells11010056)
Supplement: Supplementary file 1 [file cells-11-00056-s001.zip › cells-1410433 supple/Sup Material/Table S2.xlsx]

## Sheet: Summary
Table S2. Genes altered in CHLA-01R Msi1 knockdown cells identified by RNA-seq. Sheet 1) Summary; Sheet 2) Genes showing changes in expression after Msi1 knockdown; Sheet 3) Gene Ontology analysis of downregulated genes after Msi1 knockdown; Sheet 4) Gene Ontology analysis of upregulated genes after Msi1 knockdown; Sheet 5) Common GO terms (in red) identified in the comparison to enriched GO term…
MSI1 knockdown vs control	|log2FC|>0.6
Up-regulated	199
Down-regulated	358

## Sheet: |log2FC|>0.5 & FDR<0.05
Up-regulated						Down-regulated
gene.id	gene.symbol	gene.type	log2FC	FDR		gene.id	gene.symbol	gene.type	log2FC	FDR
ENSG00000270872.2	SRGAP2D	unprocessed_pseudogene	0.531163	0.0284584		ENSG00000240225.10	ZNF542P	transcribed_unprocessed_pseudogene	-0.599084	1.26e-10
ENSG00000259726.1	CSPG4P11	unprocessed_pseudogene	0.515813	0.0324319		ENSG00000189332.5	AC090099.1	transcribed_unprocessed_pseudogene	-0.678339	0.00203196
ENSG00000227827.3	AC138969.1	unprocessed_pseudogene	0.685601	0.0427754		ENSG00000267500.1	ZNF887P	transcribed_unprocessed_pseudogene	-0.755552	0.00634776
ENSG00000229186.4	ADAM1A	unitary_pseudogene	0.776065	0.0154775		ENSG00000205940.8	HSP90AB2P	transcribed_processed_pseudogene	-0.866204	4.9e-10
ENSG00000240024.5	LINC00888	transcribed_unprocessed_pseudogene	0.657462	5.33e-09		ENSG00000267459.1	AC006116.7	transcribed_processed_pseudogene	-1.17814	0.000639414
ENSG00000277778.2	PGM5P2	transcribed_unprocessed_pseudogene	0.65721	0.000185673		ENSG00000279656.1	AL132780.4	TEC	-0.692312	0.0430285
ENSG00000279692.1	AC110285.7	TEC	0.860169	1.08e-07		ENSG00000259623.1	AC125257.1	sense_overlapping	-0.916733	6.13e-11
ENSG00000284095.1	AC055733.4	TEC	0.667498	1.61e-06		ENSG00000243960.1	AL390195.1	sense_overlapping	-0.556328	0.000330106
ENSG00000279119.1	AC006449.7	TEC	0.577367	0.00262665		ENSG00000269940.1	AL049840.3	sense_intronic	-0.642118	0.0377497
ENSG00000253878.5	AC087752.3	sense_intronic	0.640293	0.0306838		ENSG00000050438.16	SLC4A8	protein_coding	-1.71881	7.88e-94
ENSG00000172757.12	CFL1	protein_coding	1.01809	1.24e-48		ENSG00000159164.9	SV2A	protein_coding	-1.4078	4.01e-72
ENSG00000053254.15	FOXN3	protein_coding	0.979906	9.95e-47		ENSG00000198876.12	DCAF12	protein_coding	-1.26432	1.78e-53
ENSG00000142784.15	WDTC1	protein_coding	0.932875	6.96e-38		ENSG00000136854.20	STXBP1	protein_coding	-1.20469	2.39e-50
ENSG00000100285.9	NEFH	protein_coding	0.871631	4.04e-37		ENSG00000129250.11	KIF1C	protein_coding	-1.19291	3.46e-47
ENSG00000172667.10	ZMAT3	protein_coding	0.829367	1.89e-36		ENSG00000071539.13	TRIP13	protein_coding	-1.17412	4.84e-47
ENSG00000137574.10	TGS1	protein_coding	1.06826	1.96e-32		ENSG00000108861.8	DUSP3	protein_coding	-1.09141	2.73e-45
ENSG00000134438.9	RAX	protein_coding	0.928786	5.64e-27		ENSG00000117650.12	NEK2	protein_coding	-1.31738	3.99e-42
ENSG00000215472.10	RPL17-C18orf32	protein_coding	1.08037	1.27e-26		ENSG00000173706.13	HEG1	protein_coding	-0.877966	3.99e-42
ENSG00000108984.14	MAP2K6	protein_coding	1.1546	7.96e-26		ENSG00000113583.7	C5orf15	protein_coding	-1.25178	5.63e-42
ENSG00000115461.4	IGFBP5	protein_coding	1.11925	4.34e-25		ENSG00000154328.15	NEIL2	protein_coding	-1.15597	1.02e-41
ENSG00000110987.8	BCL7A	protein_coding	0.765518	2.08e-24		ENSG00000129625.12	REEP5	protein_coding	-1.05966	3.9e-41
ENSG00000153310.19	FAM49B	protein_coding	0.854124	2.2e-24		ENSG00000149503.12	INCENP	protein_coding	-1.0628	1.35e-40
ENSG00000070831.15	CDC42	protein_coding	0.744295	2.6e-24		ENSG00000135097.6	MSI1	protein_coding	-1.20971	2.28e-40
ENSG00000119487.16	MAPKAP1	protein_coding	0.721851	1.01e-22		ENSG00000169221.13	TBC1D10B	protein_coding	-1.18408	1.38e-39
ENSG00000144057.15	ST6GAL2	protein_coding	0.928483	2.6e-22		ENSG00000176871.8	WSB2	protein_coding	-1.07075	1.57e-39
ENSG00000164236.11	ANKRD33B	protein_coding	0.663503	5.86e-22		ENSG00000106484.15	MEST	protein_coding	-1.15179	2.62e-37
ENSG00000124313.14	IQSEC2	protein_coding	1.09326	1.46e-21		ENSG00000185697.16	MYBL1	protein_coding	-1.04237	5.13e-36
ENSG00000161381.13	PLXDC1	protein_coding	0.780128	2.05e-21		ENSG00000119689.14	DLST	protein_coding	-0.907903	1.46e-33
ENSG00000087245.12	MMP2	protein_coding	0.66197	5.9e-21		ENSG00000140365.15	COMMD4	protein_coding	-1.02616	3e-33
ENSG00000196368.4	NUDT11	protein_coding	0.855782	1.05e-20		ENSG00000188677.14	PARVB	protein_coding	-1.25372	4.08e-33
ENSG00000001629.9	ANKIB1	protein_coding	0.784394	2.07e-20		ENSG00000141682.11	PMAIP1	protein_coding	-1.16622	5.49e-33
ENSG00000104299.14	INTS9	protein_coding	0.885976	4.71e-20		ENSG00000159217.9	IGF2BP1	protein_coding	-0.68814	2.32e-32
ENSG00000184009.11	ACTG1	protein_coding	0.659413	1.41e-18		ENSG00000150093.18	ITGB1	protein_coding	-0.889099	5.23e-31
ENSG00000196739.14	COL27A1	protein_coding	0.721725	1.61e-18		ENSG00000178913.7	TAF7	protein_coding	-0.917455	6.56e-31
ENSG00000154265.15	ABCA5	protein_coding	0.646095	1.67e-18		ENSG00000155827.11	RNF20	protein_coding	-1.13661	1.2e-30
ENSG00000155254.12	MARVELD1	protein_coding	0.706	3.86e-18		ENSG00000171533.11	MAP6	protein_coding	-1.39029	3.7e-30
ENSG00000183605.16	SFXN4	protein_coding	0.671115	1.62e-17		ENSG00000164924.17	YWHAZ	protein_coding	-0.908324	2.06e-29
ENSG00000272886.5	DCP1A	protein_coding	0.777774	1.79e-17		ENSG00000171303.6	KCNK3	protein_coding	-0.949862	2.57e-29
ENSG00000137845.14	ADAM10	protein_coding	0.602097	5.27e-17		ENSG00000123728.9	RAP2C	protein_coding	-1.05993	3.28e-29
ENSG00000078549.14	ADCYAP1R1	protein_coding	0.562206	9.57e-17		ENSG00000009954.10	BAZ1B	protein_coding	-0.74917	6.45e-29
ENSG00000149212.11	SESN3	protein_coding	0.602796	9.77e-17		ENSG00000228716.6	DHFR	protein_coding	-0.839809	8.36e-29
ENSG00000074657.13	ZNF532	protein_coding	0.506198	1.11e-16		ENSG00000138018.17	SELENOI	protein_coding	-0.712958	8.66e-29
ENSG00000120875.8	DUSP4	protein_coding	0.662467	2.21e-16		ENSG00000120686.11	UFM1	protein_coding	-1.07267	9.37e-29
ENSG00000159388.5	BTG2	protein_coding	0.62949	3.12e-16		ENSG00000145604.15	SKP2	protein_coding	-0.820269	9.37e-29
ENSG00000155367.15	PPM1J	protein_coding	0.903863	3.26e-16		ENSG00000125686.11	MED1	protein_coding	-0.690093	2.8e-28
ENSG00000101825.7	MXRA5	protein_coding	0.794473	4.62e-16		ENSG00000085491.16	SLC25A24	protein_coding	-0.921657	6.25e-28
ENSG00000162407.8	PLPP3	protein_coding	0.656585	4.92e-16		ENSG00000103202.12	NME4	protein_coding	-0.897495	6.25e-28
ENSG00000116962.14	NID1	protein_coding	0.708682	7.65e-16		ENSG00000112118.18	MCM3	protein_coding	-0.814573	8.24e-28
ENSG00000149357.9	LAMTOR1	protein_coding	0.723714	1.5e-15		ENSG00000125841.12	NRSN2	protein_coding	-0.923057	1.14e-27
ENSG00000111199.10	TRPV4	protein_coding	0.695455	2.72e-15		ENSG00000073969.18	NSF	protein_coding	-0.960315	1.27e-27
ENSG00000135766.8	EGLN1	protein_coding	0.601147	2.72e-15		ENSG00000196937.10	FAM3C	protein_coding	-0.86177	6.38e-27
ENSG00000108551.4	RASD1	protein_coding	0.631744	5.44e-15		ENSG00000132383.11	RPA1	protein_coding	-0.861734	8.75e-27
ENSG00000112238.11	PRDM13	protein_coding	1.01492	1.16e-14		ENSG00000130640.13	TUBGCP2	protein_coding	-0.819392	1.58e-26
ENSG00000177106.15	EPS8L2	protein_coding	0.847158	1.96e-14		ENSG00000185909.14	KLHDC8B	protein_coding	-0.883341	4.72e-26
ENSG00000171617.13	ENC1	protein_coding	0.516183	3.49e-14		ENSG00000124532.14	MRS2	protein_coding	-0.983476	4.82e-26
ENSG00000168874.12	ATOH8	protein_coding	0.697536	4.48e-14		ENSG00000093183.13	SEC22C	protein_coding	-0.825879	5.82e-26
ENSG00000113361.12	CDH6	protein_coding	0.872512	7e-14		ENSG00000166881.9	NEMP1	protein_coding	-0.766608	7.24e-26
ENSG00000107438.8	PDLIM1	protein_coding	0.618131	8.41e-14		ENSG00000181019.12	NQO1	protein_coding	-0.78679	8.94e-26
ENSG00000198719.8	DLL1	protein_coding	0.555692	1.01e-13		ENSG00000074054.18	CLASP1	protein_coding	-0.652019	1.61e-25
ENSG00000100314.3	CABP7	protein_coding	0.571331	2.03e-13		ENSG00000137770.13	CTDSPL2	protein_coding	-0.780278	2.11e-25
ENSG00000085721.12	RRN3	protein_coding	0.573567	2.37e-13		ENSG00000183044.11	ABAT	protein_coding	-0.741628	5.9e-25
ENSG00000126259.19	KIRREL2	protein_coding	0.596795	2.42e-13		ENSG00000204899.5	MZT1	protein_coding	-1.09653	3.95e-24
ENSG00000114779.19	ABHD14B	protein_coding	0.606922	2.57e-13		ENSG00000151135.9	TMEM263	protein_coding	-0.980353	6.95e-24
ENSG00000095464.9	PDE6C	protein_coding	0.626753	3.07e-13		ENSG00000198826.10	ARHGAP11A	protein_coding	-0.738554	1.55e-23
ENSG00000138764.14	CCNG2	protein_coding	0.507553	3.26e-13		ENSG00000111961.17	SASH1	protein_coding	-0.708409	2.12e-23
ENSG00000111145.7	ELK3	protein_coding	0.622028	4.53e-13		ENSG00000096384.19	HSP90AB1	protein_coding	-0.814069	2.37e-23
ENSG00000133805.15	AMPD3	protein_coding	0.59257	6.03e-13		ENSG00000012048.21	BRCA1	protein_coding	-0.728623	2.69e-23
ENSG00000173334.3	TRIB1	protein_coding	0.612138	6.12e-13		ENSG00000069956.11	MAPK6	protein_coding	-0.910722	6.12e-23
ENSG00000129103.17	SUMF2	protein_coding	0.512209	7.13e-13		ENSG00000143924.18	EML4	protein_coding	-0.728015	8.27e-23
ENSG00000140564.11	FURIN	protein_coding	0.55201	8.31e-13		ENSG00000160208.12	RRP1B	protein_coding	-0.774507	9.83e-23
ENSG00000076770.14	MBNL3	protein_coding	0.631703	1.1e-12		ENSG00000104635.13	SLC39A14	protein_coding	-0.765702	1.17e-22
ENSG00000173801.16	JUP	protein_coding	0.66642	1.15e-12		ENSG00000165704.14	HPRT1	protein_coding	-0.975189	1.46e-22
ENSG00000103249.17	CLCN7	protein_coding	0.516722	1.19e-12		ENSG00000014824.13	SLC30A9	protein_coding	-0.809685	1.88e-22
ENSG00000167964.12	RAB26	protein_coding	0.587885	1.25e-12		ENSG00000102781.13	KATNAL1	protein_coding	-0.902084	2.9e-22
ENSG00000141905.18	NFIC	protein_coding	0.630139	1.74e-12		ENSG00000138443.15	ABI2	protein_coding	-0.628946	3.07e-22
ENSG00000107643.16	MAPK8	protein_coding	0.569831	2.39e-12		ENSG00000132718.8	SYT11	protein_coding	-0.854893	3.41e-22
ENSG00000105738.10	SIPA1L3	protein_coding	0.538741	4.64e-12		ENSG00000149480.6	MTA2	protein_coding	-0.658454	3.88e-22
ENSG00000116852.14	KIF21B	protein_coding	0.58719	5.11e-12		ENSG00000181827.14	RFX7	protein_coding	-0.671468	4.43e-22
ENSG00000132819.16	RBM38	protein_coding	0.703703	5.26e-12		ENSG00000158470.5	B4GALT5	protein_coding	-0.732861	4.81e-22
ENSG00000143494.15	VASH2	protein_coding	0.615085	6.23e-12		ENSG00000204217.13	BMPR2	protein_coding	-0.639265	5.86e-22
ENSG00000181744.8	C3orf58	protein_coding	0.611214	6.34e-12		ENSG00000108604.15	SMARCD2	protein_coding	-0.67836	6.57e-22
ENSG00000008513.15	ST3GAL1	protein_coding	0.515521	9.21e-12		ENSG00000150712.10	MTMR12	protein_coding	-0.85181	8.01e-22
ENSG00000103489.11	XYLT1	protein_coding	0.513517	9.66e-12		ENSG00000189057.10	FAM111B	protein_coding	-0.953243	9.83e-22
ENSG00000181929.12	PRKAG1	protein_coding	0.685306	1.44e-11		ENSG00000141759.14	TXNL4A	protein_coding	-0.704113	2.33e-21
ENSG00000066382.16	MPPED2	protein_coding	0.523384	2.67e-11		ENSG00000105968.18	H2AFV	protein_coding	-0.656124	2.36e-21
ENSG00000154642.10	C21orf91	protein_coding	0.612073	3.52e-11		ENSG00000025039.14	RRAGD	protein_coding	-0.758661	1.14e-20
ENSG00000106003.12	LFNG	protein_coding	0.774609	5.25e-11		ENSG00000092470.11	WDR76	protein_coding	-0.832002	1.32e-20
ENSG00000164683.16	HEY1	protein_coding	0.585872	7.3e-11		ENSG00000105810.9	CDK6	protein_coding	-0.587749	1.94e-20
ENSG00000214253.8	FIS1	protein_coding	0.552839	7.63e-11		ENSG00000097046.12	CDC7	protein_coding	-0.861359	4.28e-20
ENSG00000144488.14	ESPNL	protein_coding	0.967638	8.22e-11		ENSG00000092841.18	MYL6	protein_coding	-0.65626	7.8e-20
ENSG00000148180.19	GSN	protein_coding	0.820885	1.25e-10		ENSG00000011201.11	ANOS1	protein_coding	-1.03249	1.04e-19
ENSG00000141753.6	IGFBP4	protein_coding	0.57489	1.87e-10		ENSG00000139428.11	MMAB	protein_coding	-0.753466	1.4e-19
ENSG00000080644.15	CHRNA3	protein_coding	0.89638	2.57e-10		ENSG00000156973.13	PDE6D	protein_coding	-1.2482	2.05e-19
ENSG00000175040.5	CHST2	protein_coding	0.569541	2.88e-10		ENSG00000168615.11	ADAM9	protein_coding	-0.735411	2.05e-19
ENSG00000213626.12	LBH	protein_coding	0.522324	3.54e-10		ENSG00000183741.11	CBX6	protein_coding	-0.629169	2.07e-19
ENSG00000142327.12	RNPEPL1	protein_coding	0.603537	3.73e-10		ENSG00000154380.17	ENAH	protein_coding	-0.557224	2.21e-19
ENSG00000174307.6	PHLDA3	protein_coding	0.658356	3.76e-10		ENSG00000122966.15	CIT	protein_coding	-0.636265	2.44e-19
ENSG00000110011.13	DNAJC4	protein_coding	0.743512	4.98e-10		ENSG00000106692.14	FKTN	protein_coding	-0.735375	2.74e-19
ENSG00000110881.11	ASIC1	protein_coding	0.561113	5.31e-10		ENSG00000063601.16	MTMR1	protein_coding	-0.706177	2.94e-19
ENSG00000110057.7	UNC93B1	protein_coding	0.739435	6.13e-10		ENSG00000172159.15	FRMD3	protein_coding	-0.696475	3.26e-19
ENSG00000077279.18	DCX	protein_coding	0.578271	8.44e-10		ENSG00000142166.12	IFNAR1	protein_coding	-0.826065	4.84e-19
ENSG00000139636.15	LMBR1L	protein_coding	0.588567	1.21e-09		ENSG00000198700.9	IPO9	protein_coding	-0.559364	5.11e-19
ENSG00000162946.22	DISC1	protein_coding	0.580029	1.87e-09		ENSG00000131374.14	TBC1D5	protein_coding	-0.703147	5.29e-19
ENSG00000149948.13	HMGA2	protein_coding	0.602082	1.91e-09		ENSG00000180354.15	MTURN	protein_coding	-0.740663	7.64e-19
ENSG00000124098.9	FAM210B	protein_coding	0.555533	1.99e-09		ENSG00000139219.18	COL2A1	protein_coding	-0.695415	7.91e-19
ENSG00000173153.13	ESRRA	protein_coding	0.5398	3.11e-09		ENSG00000118193.11	KIF14	protein_coding	-0.694264	9.63e-19
ENSG00000110042.7	DTX4	protein_coding	0.547112	3.15e-09		ENSG00000024526.16	DEPDC1	protein_coding	-0.853967	1.15e-18
ENSG00000162512.15	SDC3	protein_coding	0.546766	3.67e-09		ENSG00000087111.20	PIGS	protein_coding	-0.585545	1.41e-18
ENSG00000117318.8	ID3	protein_coding	0.678388	4.32e-09		ENSG00000196850.5	PPTC7	protein_coding	-0.793111	1.83e-18
ENSG00000019549.11	SNAI2	protein_coding	0.792591	5.99e-09		ENSG00000171848.14	RRM2	protein_coding	-0.765465	2.04e-18
ENSG00000053524.12	MCF2L2	protein_coding	0.701242	6.01e-09		ENSG00000178104.19	PDE4DIP	protein_coding	-0.608338	2.84e-18
ENSG00000075213.10	SEMA3A	protein_coding	0.652816	8.11e-09		ENSG00000007968.6	E2F2	protein_coding	-0.703546	4.18e-18
ENSG00000188157.14	AGRN	protein_coding	0.522665	9.27e-09		ENSG00000177054.13	ZDHHC13	protein_coding	-0.859339	5.71e-18
ENSG00000130635.15	COL5A1	protein_coding	0.554981	1.04e-08		ENSG00000054523.17	KIF1B	protein_coding	-0.515713	7.02e-18
ENSG00000177706.8	FAM20C	protein_coding	0.628048	1.2e-08		ENSG00000067900.7	ROCK1	protein_coding	-0.692184	7.34e-18
ENSG00000162105.18	SHANK2	protein_coding	0.732597	1.36e-08		ENSG00000048828.16	FAM120A	protein_coding	-0.567998	9.78e-18
ENSG00000161513.11	FDXR	protein_coding	0.512854	1.37e-08		ENSG00000137404.14	NRM	protein_coding	-0.931938	1.54e-17
ENSG00000008441.16	NFIX	protein_coding	0.501417	1.38e-08		ENSG00000068697.6	LAPTM4A	protein_coding	-0.653199	2.82e-17
ENSG00000173621.8	LRFN4	protein_coding	0.574679	2.46e-08		ENSG00000111707.11	SUDS3	protein_coding	-0.68297	3.76e-17
ENSG00000221866.9	PLXNA4	protein_coding	0.712902	2.68e-08		ENSG00000114904.12	NEK4	protein_coding	-0.876837	4.62e-17
ENSG00000204116.11	CHIC1	protein_coding	0.73684	3.06e-08		ENSG00000101412.12	E2F1	protein_coding	-0.601966	5.56e-17
ENSG00000156475.18	PPP2R2B	protein_coding	0.637086	3.29e-08		ENSG00000111880.15	RNGTT	protein_coding	-0.748731	7.23e-17
ENSG00000164638.10	SLC29A4	protein_coding	0.599799	4.5e-08		ENSG00000160818.16	GPATCH4	protein_coding	-0.717911	1.14e-16
ENSG00000171532.4	NEUROD2	protein_coding	0.52524	4.53e-08		ENSG00000101445.9	PPP1R16B	protein_coding	-0.864934	1.18e-16
ENSG00000196781.14	TLE1	protein_coding	0.515481	4.56e-08		ENSG00000095139.13	ARCN1	protein_coding	-0.65408	1.37e-16
ENSG00000110080.18	ST3GAL4	protein_coding	0.550358	5.33e-08		ENSG00000101098.12	RIMS4	protein_coding	-0.719941	1.45e-16
ENSG00000154856.12	APCDD1	protein_coding	0.60343	5.84e-08		ENSG00000204843.12	DCTN1	protein_coding	-0.568024	1.79e-16
ENSG00000064687.12	ABCA7	protein_coding	0.65259	7.21e-08		ENSG00000065150.18	IPO5	protein_coding	-0.590792	2.04e-16
ENSG00000254995.4	STX16-NPEPL1	protein_coding	0.759538	9.77e-08		ENSG00000137812.19	KNL1	protein_coding	-0.575146	2.19e-16
ENSG00000105327.17	BBC3	protein_coding	0.585872	1.92e-07		ENSG00000100099.20	HPS4	protein_coding	-0.52354	2.39e-16
ENSG00000266074.8	BAHCC1	protein_coding	0.50184	1.96e-07		ENSG00000028203.17	VEZT	protein_coding	-0.728899	2.43e-16
ENSG00000075240.16	GRAMD4	protein_coding	0.523713	4.48e-07		ENSG00000074416.14	MGLL	protein_coding	-0.659563	2.72e-16
ENSG00000005102.12	MEOX1	protein_coding	0.559313	5.42e-07		ENSG00000125885.13	MCM8	protein_coding	-0.585854	3.12e-16
ENSG00000163377.15	FAM19A4	protein_coding	0.596592	5.99e-07		ENSG00000112130.16	RNF8	protein_coding	-0.691759	3.56e-16
ENSG00000177576.11	C18orf32	protein_coding	0.924206	6.1e-07		ENSG00000125834.12	STK35	protein_coding	-0.684221	5.24e-16
ENSG00000104375.16	STK3	protein_coding	0.555971	6.26e-07		ENSG00000117899.10	MESD	protein_coding	-0.776116	5.33e-16
ENSG00000183873.15	SCN5A	protein_coding	0.933617	6.28e-07		ENSG00000119397.16	CNTRL	protein_coding	-0.924871	5.56e-16
ENSG00000115170.13	ACVR1	protein_coding	0.517304	6.59e-07		ENSG00000073111.13	MCM2	protein_coding	-0.582394	5.97e-16
ENSG00000185112.5	FAM43A	protein_coding	0.504224	7.94e-07		ENSG00000169862.18	CTNND2	protein_coding	-0.721302	6.75e-16
ENSG00000123908.11	AGO2	protein_coding	0.524277	9.5e-07		ENSG00000163069.12	SGCB	protein_coding	-0.782502	7.41e-16
ENSG00000205560.12	CPT1B	protein_coding	0.503814	1.01e-06		ENSG00000139291.13	TMEM19	protein_coding	-0.653993	8.33e-16
ENSG00000163909.7	HEYL	protein_coding	0.556666	1.14e-06		ENSG00000213066.12	FGFR1OP	protein_coding	-0.680045	8.33e-16
ENSG00000135363.11	LMO2	protein_coding	0.793422	1.54e-06		ENSG00000163904.12	SENP2	protein_coding	-0.714214	1.17e-15
ENSG00000168875.2	SOX14	protein_coding	0.691397	1.81e-06		ENSG00000075303.12	SLC25A40	protein_coding	-0.882421	1.63e-15
ENSG00000078328.20	RBFOX1	protein_coding	0.844411	2.13e-06		ENSG00000166822.12	TMEM170A	protein_coding	-0.894383	2.22e-15
ENSG00000166106.3	ADAMTS15	protein_coding	0.887069	2.8e-06		ENSG00000094880.10	CDC23	protein_coding	-0.700879	2.41e-15
ENSG00000111885.6	MAN1A1	protein_coding	0.70103	4.42e-06		ENSG00000078018.19	MAP2	protein_coding	-0.579194	3.17e-15
ENSG00000112167.9	SAYSD1	protein_coding	0.587185	4.75e-06		ENSG00000131153.8	GINS2	protein_coding	-0.727094	3.61e-15
ENSG00000180574.3	EIF2S3B	protein_coding	0.795332	5.59e-06		ENSG00000101596.15	SMCHD1	protein_coding	-0.514282	4.18e-15
ENSG00000131981.15	LGALS3	protein_coding	0.899913	6.5e-06		ENSG00000152253.8	SPC25	protein_coding	-0.75971	5.09e-15
ENSG00000187193.8	MT1X	protein_coding	0.751081	6.68e-06		ENSG00000135048.13	CEMIP2	protein_coding	-0.847768	6.29e-15
ENSG00000117971.11	CHRNB4	protein_coding	0.825721	7.05e-06		ENSG00000088682.13	COQ9	protein_coding	-0.657389	1.06e-14
ENSG00000120341.18	SEC16B	protein_coding	1.12569	7.06e-06		ENSG00000065361.15	ERBB3	protein_coding	-0.56691	1.38e-14
ENSG00000181218.5	HIST3H2A	protein_coding	0.582268	1.14e-05		ENSG00000152332.15	UHMK1	protein_coding	-0.518277	1.38e-14
ENSG00000166272.17	WBP1L	protein_coding	0.535	1.17e-05		ENSG00000126653.17	NSRP1	protein_coding	-0.736423	1.44e-14
ENSG00000144199.11	FAHD2B	protein_coding	0.535461	1.28e-05		ENSG00000169604.19	ANTXR1	protein_coding	-0.591019	1.45e-14
ENSG00000175894.16	TSPEAR	protein_coding	0.536907	1.34e-05		ENSG00000182010.10	RTKN2	protein_coding	-0.839029	1.74e-14
ENSG00000067208.14	EVI5	protein_coding	0.511273	1.47e-05		ENSG00000089818.17	NECAP1	protein_coding	-0.680079	1.8e-14
ENSG00000173482.16	PTPRM	protein_coding	0.534279	1.54e-05		ENSG00000072274.12	TFRC	protein_coding	-0.547577	2.14e-14
ENSG00000172819.16	RARG	protein_coding	0.529107	1.93e-05		ENSG00000204922.4	UQCC3	protein_coding	-0.978224	2.5e-14
ENSG00000120049.19	KCNIP2	protein_coding	0.53238	2.01e-05		ENSG00000109466.13	KLHL2	protein_coding	-0.98505	2.9e-14
ENSG00000165795.23	NDRG2	protein_coding	0.524567	2.02e-05		ENSG00000116350.16	SRSF4	protein_coding	-0.544349	3.14e-14
ENSG00000143512.12	HHIPL2	protein_coding	0.975582	2.05e-05		ENSG00000154640.14	BTG3	protein_coding	-0.689664	3.55e-14
ENSG00000188916.8	INSYN2	protein_coding	0.567424	2.11e-05		ENSG00000149485.18	FADS1	protein_coding	-0.525267	4.25e-14
ENSG00000136378.14	ADAMTS7	protein_coding	0.881005	2.19e-05		ENSG00000135902.9	CHRND	protein_coding	-0.64982	5.6e-14
ENSG00000165029.15	ABCA1	protein_coding	0.566777	2.38e-05		ENSG00000074696.12	HACD3	protein_coding	-0.581326	6.04e-14
ENSG00000151136.14	BTBD11	protein_coding	0.636752	2.46e-05		ENSG00000126878.12	AIF1L	protein_coding	-0.803962	7.07e-14
ENSG00000160323.18	ADAMTS13	protein_coding	0.566221	2.62e-05		ENSG00000148773.13	MKI67	protein_coding	-0.567292	7.54e-14
ENSG00000198732.10	SMOC1	protein_coding	0.525958	2.7e-05		ENSG00000115970.18	THADA	protein_coding	-0.591173	8.38e-14
ENSG00000235750.9	KIAA0040	protein_coding	0.907336	2.75e-05		ENSG00000107021.15	TBC1D13	protein_coding	-0.692944	8.57e-14
ENSG00000092200.12	RPGRIP1	protein_coding	0.677686	4.18e-05		ENSG00000008952.16	SEC62	protein_coding	-0.666063	8.57e-14
ENSG00000127415.12	IDUA	protein_coding	0.748968	4.19e-05		ENSG00000119969.14	HELLS	protein_coding	-0.5368	8.97e-14
ENSG00000103811.16	CTSH	protein_coding	0.945899	4.21e-05		ENSG00000060749.15	QSER1	protein_coding	-0.518578	9.06e-14
ENSG00000171813.13	PWWP2B	protein_coding	0.52694	4.27e-05		ENSG00000135439.11	AGAP2	protein_coding	-0.956554	9.42e-14
ENSG00000115896.15	PLCL1	protein_coding	0.916614	4.62e-05		ENSG00000276043.4	UHRF1	protein_coding	-0.548562	9.98e-14
ENSG00000145349.16	CAMK2D	protein_coding	0.516644	5.25e-05		ENSG00000198689.11	SLC9A6	protein_coding	-0.806859	1.02e-13
ENSG00000169184.5	MN1	protein_coding	0.857919	6.39e-05		ENSG00000138646.8	HERC5	protein_coding	-0.824136	1.13e-13
ENSG00000074855.10	ANO8	protein_coding	0.61287	7.29e-05		ENSG00000122952.16	ZWINT	protein_coding	-0.708954	1.19e-13
ENSG00000100300.17	TSPO	protein_coding	0.53182	7.73e-05		ENSG00000186660.14	ZFP91	protein_coding	-0.532611	1.51e-13
ENSG00000177076.5	ACER2	protein_coding	0.672832	8.02e-05		ENSG00000154917.10	RAB6B	protein_coding	-0.557713	2.03e-13
ENSG00000187650.3	VMAC	protein_coding	1.02714	8.36e-05		ENSG00000211460.11	TSN	protein_coding	-0.647969	2.08e-13
ENSG00000145632.14	PLK2	protein_coding	0.572728	8.68e-05		ENSG00000103540.16	CCP110	protein_coding	-0.634345	2.1e-13
ENSG00000266086.2	AC015813.2	protein_coding	0.556357	0.000100097		ENSG00000187398.11	LUZP2	protein_coding	-0.600521	2.11e-13
ENSG00000082438.15	COBLL1	protein_coding	0.537905	0.000101441		ENSG00000177511.5	ST8SIA3	protein_coding	-0.748986	2.21e-13
ENSG00000162194.12	LBHD1	protein_coding	0.58669	0.000119651		ENSG00000018408.14	WWTR1	protein_coding	-0.651632	2.55e-13
ENSG00000161270.19	NPHS1	protein_coding	0.851678	0.00013873		ENSG00000135913.10	USP37	protein_coding	-0.608104	2.59e-13
ENSG00000250571.6	GLI4	protein_coding	0.614233	0.000164152		ENSG00000162409.10	PRKAA2	protein_coding	-0.717333	2.63e-13
ENSG00000254806.5	SYS1-DBNDD2	protein_coding	1.55143	0.000178764		ENSG00000132688.10	NES	protein_coding	-0.51221	2.98e-13
ENSG00000173559.12	NABP1	protein_coding	0.50825	0.00019479		ENSG00000173218.14	VANGL1	protein_coding	-0.729578	2.98e-13
ENSG00000170412.16	GPRC5C	protein_coding	0.933119	0.000197137		ENSG00000176953.12	NFATC2IP	protein_coding	-0.506057	3.29e-13
ENSG00000064666.14	CNN2	protein_coding	0.888862	0.000202841		ENSG00000159479.16	MED8	protein_coding	-0.785545	3.46e-13
ENSG00000179403.11	VWA1	protein_coding	0.52262	0.000228892		ENSG00000006432.15	MAP3K9	protein_coding	-0.571455	3.56e-13
ENSG00000103269.13	RHBDL1	protein_coding	0.943127	0.000339011		ENSG00000107554.16	DNMBP	protein_coding	-0.55232	4.08e-13
ENSG00000178026.12	LRRC75B	protein_coding	0.805096	0.0003613		ENSG00000182923.17	CEP63	protein_coding	-0.699943	4.78e-13
ENSG00000155729.12	KCTD18	protein_coding	0.556643	0.000362263		ENSG00000171208.9	NETO2	protein_coding	-0.544189	7.11e-13
ENSG00000261678.2	SCRT1	protein_coding	0.712839	0.000436449		ENSG00000182963.9	GJC1	protein_coding	-0.573726	7.78e-13
ENSG00000182752.9	PAPPA	protein_coding	0.649917	0.00047818		ENSG00000138448.11	ITGAV	protein_coding	-0.650792	8.02e-13
ENSG00000148411.7	NACC2	protein_coding	0.589807	0.000491472		ENSG00000164091.11	WDR82	protein_coding	-0.554364	8.23e-13
ENSG00000175482.8	POLD4	protein_coding	0.549277	0.00052071		ENSG00000166912.16	MTMR10	protein_coding	-0.670354	8.84e-13
ENSG00000052850.6	ALX4	protein_coding	0.608637	0.000532605		ENSG00000109805.9	NCAPG	protein_coding	-0.584528	9.26e-13
ENSG00000258461.5	AC012651.1	protein_coding	0.957861	0.000643646		ENSG00000133704.9	IPO8	protein_coding	-0.5722	1.07e-12
ENSG00000105880.6	DLX5	protein_coding	0.68375	0.000710958		ENSG00000168016.14	TRANK1	protein_coding	-1.64757	1.07e-12
ENSG00000108733.9	PEX12	protein_coding	0.608696	0.000720573		ENSG00000161970.14	RPL26	protein_coding	-0.544311	1.11e-12
ENSG00000143570.17	SLC39A1	protein_coding	0.51771	0.000847789		ENSG00000064199.6	SPA17	protein_coding	-0.881126	1.23e-12
ENSG00000175899.14	A2M	protein_coding	1.38345	0.000921911		ENSG00000163466.15	ARPC2	protein_coding	-0.581908	1.3e-12
ENSG00000151623.14	NR3C2	protein_coding	0.687622	0.00111547		ENSG00000175215.10	CTDSP2	protein_coding	-0.524286	1.67e-12
ENSG00000105519.15	CAPS	protein_coding	0.610097	0.00113941		ENSG00000144554.10	FANCD2	protein_coding	-0.5303	2.22e-12
ENSG00000128342.4	LIF	protein_coding	0.553281	0.00132915		ENSG00000082805.19	ERC1	protein_coding	-0.518794	2.46e-12
ENSG00000027869.11	SH2D2A	protein_coding	0.603946	0.00155516		ENSG00000164244.20	PRRC1	protein_coding	-0.545854	2.53e-12
ENSG00000187260.15	WDR86	protein_coding	0.734434	0.00180178		ENSG00000025796.13	SEC63	protein_coding	-0.523683	2.58e-12
ENSG00000101134.11	DOK5	protein_coding	0.584099	0.00193614		ENSG00000151461.19	UPF2	protein_coding	-0.592921	2.61e-12
ENSG00000213903.8	LTB4R	protein_coding	0.583394	0.00196166		ENSG00000114739.13	ACVR2B	protein_coding	-0.577555	3.09e-12
ENSG00000161835.10	GRASP	protein_coding	0.958633	0.00201811		ENSG00000125814.17	NAPB	protein_coding	-0.613002	3.23e-12
ENSG00000101384.12	JAG1	protein_coding	0.688969	0.00204155		ENSG00000103995.13	CEP152	protein_coding	-0.661578	3.61e-12
ENSG00000257704.3	INAFM1	protein_coding	0.616795	0.00205564		ENSG00000124120.10	TTPAL	protein_coding	-0.666121	3.65e-12
ENSG00000085117.11	CD82	protein_coding	0.506561	0.00206213		ENSG00000118855.18	MFSD1	protein_coding	-0.775971	3.91e-12
ENSG00000169181.12	GSG1L	protein_coding	0.715885	0.00207525		ENSG00000136444.9	RSAD1	protein_coding	-0.599811	4.31e-12
ENSG00000123360.11	PDE1B	protein_coding	0.561409	0.00213181		ENSG00000130779.20	CLIP1	protein_coding	-0.51295	4.67e-12
ENSG00000118972.2	FGF23	protein_coding	0.666697	0.00220472		ENSG00000204536.13	CCHCR1	protein_coding	-0.690413	5.52e-12
ENSG00000185532.16	PRKG1	protein_coding	0.52898	0.00225944		ENSG00000133059.16	DSTYK	protein_coding	-0.552286	6.07e-12
ENSG00000254870.5	ATP6V1G2-DDX39B	protein_coding	0.878605	0.00236746		ENSG00000213160.9	KLHL23	protein_coding	-0.580632	6.64e-12
ENSG00000134817.10	APLNR	protein_coding	0.833977	0.00237412		ENSG00000185722.17	ANKFY1	protein_coding	-0.51869	7.66e-12
ENSG00000100100.12	PIK3IP1	protein_coding	0.500141	0.00254548		ENSG00000142731.10	PLK4	protein_coding	-0.653638	8.42e-12
ENSG00000142961.14	MOB3C	protein_coding	0.558742	0.00277468		ENSG00000130224.14	LRCH2	protein_coding	-0.888512	8.51e-12
ENSG00000107099.15	DOCK8	protein_coding	0.596668	0.0031231		ENSG00000165244.6	ZNF367	protein_coding	-0.714066	8.95e-12
ENSG00000108924.13	HLF	protein_coding	0.506916	0.00320851		ENSG00000164104.11	HMGB2	protein_coding	-0.510464	8.95e-12
ENSG00000266094.7	RASSF5	protein_coding	0.500895	0.00333571		ENSG00000144847.12	IGSF11	protein_coding	-0.552014	1.04e-11
ENSG00000065054.13	SLC9A3R2	protein_coding	0.526095	0.00345297		ENSG00000101224.17	CDC25B	protein_coding	-0.598977	1.06e-11
ENSG00000163638.13	ADAMTS9	protein_coding	0.601017	0.00353154		ENSG00000159873.9	CCDC117	protein_coding	-0.608394	1.17e-11
ENSG00000232859.9	LYRM9	protein_coding	0.702603	0.00353154		ENSG00000011426.10	ANLN	protein_coding	-0.630777	1.18e-11
ENSG00000123384.13	LRP1	protein_coding	0.746868	0.00379224		ENSG00000118276.11	B4GALT6	protein_coding	-0.839995	1.53e-11
ENSG00000112769.18	LAMA4	protein_coding	0.723253	0.00452113		ENSG00000236609.3	ZNF853	protein_coding	-1.28748	1.53e-11
ENSG00000075429.8	CACNG5	protein_coding	0.565394	0.00503159		ENSG00000170264.12	FAM161A	protein_coding	-0.635907	1.58e-11
ENSG00000168890.13	TMEM150A	protein_coding	0.54712	0.00549506		ENSG00000156802.12	ATAD2	protein_coding	-0.570581	1.62e-11
ENSG00000169242.11	EFNA1	protein_coding	0.595655	0.00624943		ENSG00000127328.21	RAB3IP	protein_coding	-0.718396	2.02e-11
ENSG00000220201.7	ZGLP1	protein_coding	0.669647	0.00641258		ENSG00000111412.5	C12orf49	protein_coding	-0.566312	2.08e-11
ENSG00000172137.18	CALB2	protein_coding	0.923682	0.00664402		ENSG00000159713.10	TPPP3	protein_coding	-1.01562	2.27e-11
ENSG00000163623.9	NKX6-1	protein_coding	0.528614	0.00738655		ENSG00000174099.11	MSRB3	protein_coding	-0.783875	2.49e-11
ENSG00000136099.13	PCDH8	protein_coding	0.682783	0.00825261		ENSG00000164045.11	CDC25A	protein_coding	-0.55448	2.62e-11
ENSG00000163132.6	MSX1	protein_coding	0.507835	0.00878279		ENSG00000141161.11	UNC45B	protein_coding	-1.31821	2.78e-11
ENSG00000221818.8	EBF2	protein_coding	0.739817	0.00946087		ENSG00000106609.16	TMEM248	protein_coding	-0.564903	3.13e-11
ENSG00000241852.9	C8orf58	protein_coding	0.638492	0.00991288		ENSG00000163684.11	RPP14	protein_coding	-0.541139	3.19e-11
ENSG00000164855.15	TMEM184A	protein_coding	0.692439	0.0107328		ENSG00000100014.19	SPECC1L	protein_coding	-0.517048	3.32e-11
ENSG00000167701.13	GPT	protein_coding	0.886653	0.0108047		ENSG00000116205.13	TCEANC2	protein_coding	-0.603113	3.55e-11
ENSG00000186862.18	PDZD7	protein_coding	0.573844	0.0110713		ENSG00000106701.11	FSD1L	protein_coding	-0.572754	3.6e-11
ENSG00000188483.7	IER5L	protein_coding	0.504446	0.0113481		ENSG00000163875.15	MEAF6	protein_coding	-0.635178	3.63e-11
ENSG00000172247.3	C1QTNF4	protein_coding	0.832892	0.0114189		ENSG00000138663.8	COPS4	protein_coding	-0.737539	3.65e-11
ENSG00000205683.11	DPF3	protein_coding	0.528468	0.0130517		ENSG00000227877.6	MRLN	protein_coding	-0.738764	4.3e-11
ENSG00000105894.11	PTN	protein_coding	1.86526	0.0132704		ENSG00000130338.12	TULP4	protein_coding	-0.62954	4.42e-11
ENSG00000136059.14	VILL	protein_coding	0.544618	0.0133119		ENSG00000119812.18	FAM98A	protein_coding	-0.57616	4.54e-11
ENSG00000150051.13	MKX	protein_coding	0.523585	0.0136309		ENSG00000150977.10	RILPL2	protein_coding	-0.979435	5.81e-11
ENSG00000076662.9	ICAM3	protein_coding	1.03119	0.0144852		ENSG00000158710.14	TAGLN2	protein_coding	-0.54942	6.29e-11
ENSG00000168356.11	SCN11A	protein_coding	0.604784	0.0147573		ENSG00000163596.16	ICA1L	protein_coding	-0.837252	7.21e-11
ENSG00000163520.13	FBLN2	protein_coding	0.879182	0.0149186		ENSG00000198901.13	PRC1	protein_coding	-0.509945	7.27e-11
ENSG00000165879.8	FRAT1	protein_coding	0.522021	0.015693		ENSG00000185630.18	PBX1	protein_coding	-0.528829	7.59e-11
ENSG00000178947.8	SMIM10L2A	protein_coding	0.574761	0.0163426		ENSG00000031691.6	CENPQ	protein_coding	-0.96671	8.33e-11
ENSG00000258429.1	PDF	protein_coding	0.554873	0.0170763		ENSG00000131941.7	RHPN2	protein_coding	-0.673343	8.33e-11
ENSG00000178814.16	OPLAH	protein_coding	0.576332	0.0172817		ENSG00000014138.8	POLA2	protein_coding	-0.670732	1.67e-10
ENSG00000065621.14	GSTO2	protein_coding	0.685401	0.0176572		ENSG00000084731.14	KIF3C	protein_coding	-0.689911	1.89e-10
ENSG00000145217.13	SLC26A1	protein_coding	0.618727	0.0189232		ENSG00000162636.15	FAM102B	protein_coding	-0.551096	2e-10
ENSG00000181408.3	UTS2R	protein_coding	0.527904	0.0200928		ENSG00000166971.16	AKTIP	protein_coding	-0.778428	2e-10
ENSG00000162572.20	SCNN1D	protein_coding	0.602203	0.0224314		ENSG00000196233.13	LCOR	protein_coding	-0.544077	2.14e-10
ENSG00000099785.10	2021-03-02	protein_coding	0.5508	0.0227899		ENSG00000163110.14	PDLIM5	protein_coding	-0.644094	3.01e-10
ENSG00000154263.17	ABCA10	protein_coding	0.752249	0.0230251		ENSG00000182504.10	CEP97	protein_coding	-0.545791	3.05e-10
ENSG00000142156.14	COL6A1	protein_coding	0.718139	0.023158		ENSG00000101057.15	MYBL2	protein_coding	-0.52718	3.21e-10
ENSG00000266714.8	MYO15B	protein_coding	0.736673	0.0242767		ENSG00000162073.13	PAQR4	protein_coding	-0.569287	3.37e-10
ENSG00000179242.15	CDH4	protein_coding	0.530076	0.0253806		ENSG00000058804.11	NDC1	protein_coding	-0.523005	3.49e-10
ENSG00000272196.2	HIST2H2AA4	protein_coding	1.04423	0.0256988		ENSG00000170175.10	CHRNB1	protein_coding	-0.754801	3.49e-10
ENSG00000196159.11	FAT4	protein_coding	0.81956	0.029446		ENSG00000168769.13	TET2	protein_coding	-0.513481	3.59e-10
ENSG00000187699.10	C2orf88	protein_coding	0.57385	0.0333476		ENSG00000173404.4	INSM1	protein_coding	-0.573697	3.87e-10
ENSG00000186765.11	FSCN2	protein_coding	0.869655	0.0351189		ENSG00000075702.17	WDR62	protein_coding	-0.540759	4.84e-10
ENSG00000180251.4	SLC9A4	protein_coding	0.709037	0.0388417		ENSG00000112078.13	KCTD20	protein_coding	-0.525814	6.9e-10
ENSG00000128271.21	ADORA2A	protein_coding	0.812998	0.0407669		ENSG00000205084.10	TMEM231	protein_coding	-0.661036	7.08e-10
ENSG00000152672.7	CLEC4F	protein_coding	0.573532	0.0412565		ENSG00000119403.14	PHF19	protein_coding	-0.513707	7.14e-10
ENSG00000198870.7	STKLD1	protein_coding	0.513636	0.0422187		ENSG00000109189.12	USP46	protein_coding	-0.507741	7.35e-10
ENSG00000180953.11	ST20	protein_coding	0.559283	0.0451044		ENSG00000152784.15	PRDM8	protein_coding	-0.597979	7.46e-10
ENSG00000188338.14	SLC38A3	protein_coding	0.53262	0.0458737		ENSG00000115687.13	PASK	protein_coding	-0.540208	7.61e-10
ENSG00000179673.4	RPRML	protein_coding	0.697914	0.0475899		ENSG00000153879.8	CEBPG	protein_coding	-0.514358	7.74e-10
ENSG00000179588.8	ZFPM1	protein_coding	0.510758	0.0479062		ENSG00000113621.14	TXNDC15	protein_coding	-0.527548	7.95e-10
ENSG00000180769.8	WDFY3-AS2	processed_transcript	0.602729	2.2e-06		ENSG00000143850.14	PLEKHA6	protein_coding	-0.539671	8.09e-10
ENSG00000254154.8	CRYZL2P-SEC16B	processed_transcript	0.85447	3.39e-05		ENSG00000111331.12	OAS3	protein_coding	-0.572834	8.09e-10
ENSG00000233937.6	CTC-338M12.4	processed_transcript	0.680345	6.71e-05		ENSG00000105011.8	ASF1B	protein_coding	-0.551584	8.88e-10
ENSG00000223745.7	CCDC18-AS1	processed_transcript	0.531643	0.000236416		ENSG00000133119.12	RFC3	protein_coding	-0.52839	9.22e-10
ENSG00000256338.2	RPL41P2	processed_pseudogene	0.881727	4.92e-07		ENSG00000178177.15	LCORL	protein_coding	-0.509939	9.42e-10
ENSG00000270225.1	MTCO2P22	processed_pseudogene	0.748426	0.0380148		ENSG00000110697.12	PITPNM1	protein_coding	-0.546706	9.46e-10
ENSG00000180581.7	SRP9P1	processed_pseudogene	0.504848	0.0391504		ENSG00000144792.9	ZNF660	protein_coding	-0.639665	1.11e-09
ENSG00000236552.2	RPL13AP5	processed_pseudogene	0.705164	0.0493397		ENSG00000180537.12	RNF182	protein_coding	-0.959052	1.17e-09
ENSG00000210144.1	MT-TY	Mt_tRNA	0.534124	2.51e-05		ENSG00000111231.8	GPN3	protein_coding	-0.714015	1.17e-09
ENSG00000210135.1	MT-TN	Mt_tRNA	0.599418	0.0188193		ENSG00000108840.15	HDAC5	protein_coding	-0.504257	1.19e-09
ENSG00000210107.1	MT-TQ	Mt_tRNA	0.52374	0.0298199		ENSG00000145332.13	KLHL8	protein_coding	-0.560807	2.14e-09
ENSG00000223764.2	LINC02593	lincRNA	0.854242	7.66e-13		ENSG00000151414.14	NEK7	protein_coding	-0.567656	2.16e-09
ENSG00000245060.6	LINC00847	lincRNA	0.710165	2.01e-08		ENSG00000108064.10	TFAM	protein_coding	-0.58044	2.46e-09
ENSG00000230699.2	AL645608.2	lincRNA	0.782259	3.49e-08		ENSG00000118961.14	LDAH	protein_coding	-0.575156	2.49e-09
ENSG00000259439.2	LINC01833	lincRNA	0.632754	1.84e-06		ENSG00000111445.13	RFC5	protein_coding	-0.565593	2.49e-09
ENSG00000280025.1	AL008638.6	lincRNA	0.670844	2.37e-05		ENSG00000151725.11	CENPU	protein_coding	-0.640903	2.67e-09
ENSG00000277801.1	AL138478.1	lincRNA	1.15986	4.58e-05		ENSG00000121289.17	CEP89	protein_coding	-0.557967	3.07e-09
ENSG00000260874.5	AC106820.5	lincRNA	1.09223	9.83e-05		ENSG00000166037.10	CEP57	protein_coding	-0.582406	3.4e-09
ENSG00000277631.4	PGM5P3-AS1	lincRNA	0.7909	0.000264265		ENSG00000089123.15	TASP1	protein_coding	-1.0739	3.69e-09
ENSG00000264727.1	AC005725.1	lincRNA	1.04452	0.000793245		ENSG00000113638.13	TTC33	protein_coding	-0.738986	3.69e-09
ENSG00000189196.4	LINC00994	lincRNA	0.764945	0.00091727		ENSG00000123374.10	CDK2	protein_coding	-0.521942	3.77e-09
ENSG00000269758.1	AC092070.4	lincRNA	0.776124	0.000964028		ENSG00000051180.16	RAD51	protein_coding	-0.638861	3.96e-09
ENSG00000231560.1	CLEC12A-AS1	lincRNA	0.836555	0.00126046		ENSG00000023287.12	RB1CC1	protein_coding	-0.505515	4.15e-09
ENSG00000231943.7	PGM5P4-AS1	lincRNA	0.630743	0.00184896		ENSG00000133101.9	CCNA1	protein_coding	-1.1785	4.34e-09
ENSG00000273142.1	AC073335.2	lincRNA	0.597883	0.00239942		ENSG00000123444.13	KBTBD4	protein_coding	-0.68199	4.39e-09
ENSG00000248943.1	AC140125.1	lincRNA	0.823055	0.00503159		ENSG00000141298.18	SSH2	protein_coding	-0.525777	4.84e-09
ENSG00000232233.1	LINC02043	lincRNA	0.539216	0.00556666		ENSG00000166348.18	USP54	protein_coding	-0.510687	4.84e-09
ENSG00000188660.3	LINC00319	lincRNA	0.519016	0.016568		ENSG00000125871.13	MGME1	protein_coding	-0.504283	5.36e-09
ENSG00000275223.1	AL121906.2	lincRNA	0.601194	0.0298374		ENSG00000129173.12	E2F8	protein_coding	-0.669316	6.04e-09
ENSG00000281406.1	BLACAT1	lincRNA	0.824065	0.0302908		ENSG00000156504.16	FAM122B	protein_coding	-0.572173	6.39e-09
ENSG00000260276.2	AC022167.2	antisense	0.751418	8.72e-12		ENSG00000187189.10	TSPYL4	protein_coding	-0.631263	6.98e-09
ENSG00000226200.6	SGMS1-AS1	antisense	0.723372	5.3e-05		ENSG00000171714.11	ANO5	protein_coding	-0.970414	7.58e-09
ENSG00000259357.2	AL590133.2	antisense	0.627793	0.000221691		ENSG00000106772.17	PRUNE2	protein_coding	-0.533177	8.71e-09
ENSG00000224958.5	PGM5-AS1	antisense	0.648535	0.000486593		ENSG00000164305.18	CASP3	protein_coding	-0.539571	8.81e-09
ENSG00000232396.2	AC004882.1	antisense	0.893971	0.00058852		ENSG00000160785.13	SLC25A44	protein_coding	-0.505559	9.43e-09
ENSG00000242686.4	AC107464.1	antisense	1.11256	0.000941481		ENSG00000169085.12	VXN	protein_coding	-1.09958	9.54e-09
ENSG00000267322.2	SNHG22	antisense	1.12411	0.00298605		ENSG00000110436.12	SLC1A2	protein_coding	-0.554646	9.75e-09
ENSG00000232640.1	AL354892.2	antisense	0.721057	0.00608235		ENSG00000263513.5	FAM72C	protein_coding	-0.966052	1.22e-08
ENSG00000273179.1	AC092535.4	antisense	0.720147	0.00621466		ENSG00000110315.6	RNF141	protein_coding	-0.569212	1.27e-08
ENSG00000228288.6	PCAT6	antisense	0.833256	0.00773604		ENSG00000140905.10	GCSH	protein_coding	-0.521895	1.32e-08
ENSG00000228630.5	HOTAIR	antisense	0.647348	0.00820702		ENSG00000213463.4	SYNJ2BP	protein_coding	-0.506002	1.36e-08
ENSG00000262580.5	AC087741.1	antisense	0.509391	0.0143737		ENSG00000197780.9	TAF13	protein_coding	-0.503907	1.38e-08
ENSG00000234352.9	AC009264.1	antisense	0.570766	0.0205595		ENSG00000118454.12	ANKRD13C	protein_coding	-0.529321	1.4e-08
ENSG00000254860.5	TMEM9B-AS1	antisense	0.63204	0.0225305		ENSG00000104691.14	UBXN8	protein_coding	-0.675939	1.51e-08
ENSG00000250451.5	HOXC-AS1	antisense	0.714935	0.0232853		ENSG00000166780.10	C16orf45	protein_coding	-0.547835	1.53e-08
ENSG00000260095.1	AC106820.3	antisense	0.795508	0.0335935		ENSG00000094804.10	CDC6	protein_coding	-0.534449	1.95e-08
ENSG00000254721.1	AP000879.1	antisense	0.59584	0.0447428		ENSG00000129071.9	MBD4	protein_coding	-0.588851	2.48e-08
ENSG00000248015.6	AC005329.1	antisense	0.628785	0.0481283		ENSG00000102977.14	ACD	protein_coding	-0.690384	2.58e-08
						ENSG00000172059.10	KLF11	protein_coding	-0.547929	2.89e-08
						ENSG00000176022.5	B3GALT6	protein_coding	-0.625374	2.99e-08
						ENSG00000111247.14	RAD51AP1	protein_coding	-0.548692	3.06e-08
						ENSG00000143228.12	NUF2	protein_coding	-0.54251	3.19e-08
						ENSG00000166275.15	BORCS7	protein_coding	-0.622231	3.44e-08
						ENSG00000155016.17	CYP2U1	protein_coding	-0.769513	3.46e-08
						ENSG00000171320.14	ESCO2	protein_coding	-0.66128	3.65e-08
						ENSG00000089091.16	DZANK1	protein_coding	-0.991854	3.96e-08
						ENSG00000180209.11	MYLPF	protein_coding	-0.769252	4.02e-08
						ENSG00000122512.15	PMS2	protein_coding	-0.535714	4.88e-08
						ENSG00000169255.14	B3GALNT1	protein_coding	-0.796945	4.9e-08
						ENSG00000111224.13	PARP11	protein_coding	-0.640647	4.92e-08
						ENSG00000131470.14	PSMC3IP	protein_coding	-0.839248	5.65e-08
						ENSG00000117758.13	STX12	protein_coding	-0.57403	5.89e-08
						ENSG00000180329.13	CCDC43	protein_coding	-0.53207	6.53e-08
						ENSG00000106341.10	PPP1R17	protein_coding	-0.630189	6.68e-08
						ENSG00000184524.5	CEND1	protein_coding	-1.1536	6.68e-08
						ENSG00000129355.6	CDKN2D	protein_coding	-1.08588	6.75e-08
						ENSG00000130150.11	MOSPD2	protein_coding	-0.798032	6.9e-08
						ENSG00000198252.11	STYX	protein_coding	-0.577889	7.83e-08
						ENSG00000153044.9	CENPH	protein_coding	-0.505506	8.03e-08
						ENSG00000140367.11	UBE2Q2	protein_coding	-0.592088	8.44e-08
						ENSG00000185739.13	SRL	protein_coding	-0.732452	8.45e-08
						ENSG00000000460.16	C1orf112	protein_coding	-0.647167	8.54e-08
						ENSG00000118620.12	ZNF430	protein_coding	-0.725125	8.88e-08
						ENSG00000165476.13	REEP3	protein_coding	-0.535153	1.06e-07
						ENSG00000107890.16	ANKRD26	protein_coding	-0.507275	1.06e-07
						ENSG00000005175.9	RPAP3	protein_coding	-0.550112	1.13e-07
						ENSG00000168078.9	PBK	protein_coding	-0.55556	1.17e-07
						ENSG00000235162.8	C12orf75	protein_coding	-0.605132	1.18e-07
						ENSG00000116497.17	S100PBP	protein_coding	-0.503538	1.2e-07
						ENSG00000107175.11	CREB3	protein_coding	-0.621549	1.44e-07
						ENSG00000174871.10	CNIH2	protein_coding	-0.798962	1.45e-07
						ENSG00000103966.10	EHD4	protein_coding	-0.519093	1.48e-07
						ENSG00000126787.12	DLGAP5	protein_coding	-0.524029	1.5e-07
						ENSG00000038210.12	PI4K2B	protein_coding	-0.584945	1.51e-07
						ENSG00000108387.14	2021-09-04	protein_coding	-0.611635	1.57e-07
						ENSG00000144161.12	ZC3H8	protein_coding	-0.53604	1.57e-07
						ENSG00000106993.11	CDC37L1	protein_coding	-0.577513	1.64e-07
						ENSG00000066697.14	MSANTD3	protein_coding	-0.552348	1.7e-07
						ENSG00000185621.11	LMLN	protein_coding	-0.611028	2.22e-07
						ENSG00000108852.14	MPP2	protein_coding	-0.558722	2.51e-07
						ENSG00000196422.10	PPP1R26	protein_coding	-0.60627	3.41e-07
						ENSG00000171241.8	SHCBP1	protein_coding	-0.524587	3.52e-07
						ENSG00000139734.18	DIAPH3	protein_coding	-0.51737	3.78e-07
						ENSG00000182481.8	KPNA2	protein_coding	-0.502704	4.22e-07
						ENSG00000100078.3	PLA2G3	protein_coding	-0.860172	4.82e-07
						ENSG00000110200.8	ANAPC15	protein_coding	-0.518003	5.04e-07
						ENSG00000196550.10	FAM72A	protein_coding	-0.780682	5.44e-07
						ENSG00000089048.14	ESF1	protein_coding	-0.50999	5.71e-07
						ENSG00000164087.7	POC1A	protein_coding	-0.505981	6.15e-07
						ENSG00000184307.14	ZDHHC23	protein_coding	-0.568771	6.47e-07
						ENSG00000122970.15	IFT81	protein_coding	-0.549086	6.62e-07
						ENSG00000071073.12	MGAT4A	protein_coding	-0.867844	7.04e-07
						ENSG00000126821.7	SGPP1	protein_coding	-0.678192	7.14e-07
						ENSG00000284308.1	C2orf81	protein_coding	-1.06395	7.96e-07
						ENSG00000136153.19	LMO7	protein_coding	-0.6377	8.69e-07
						ENSG00000175073.7	VCPIP1	protein_coding	-0.506927	8.87e-07
						ENSG00000154548.8	SRSF12	protein_coding	-0.649812	8.95e-07
						ENSG00000198915.11	RASGEF1A	protein_coding	-0.837795	8.95e-07
						ENSG00000185482.7	STAC3	protein_coding	-0.677661	9.54e-07
						ENSG00000186638.16	KIF24	protein_coding	-0.58451	1.02e-06
						ENSG00000120539.14	MASTL	protein_coding	-0.562247	1.03e-06
						ENSG00000092051.16	JPH4	protein_coding	-1.21207	1.11e-06
						ENSG00000111696.11	NT5DC3	protein_coding	-0.533059	1.12e-06
						ENSG00000196659.9	TTC30B	protein_coding	-0.882595	1.13e-06
						ENSG00000176148.15	TCP11L1	protein_coding	-0.605098	1.21e-06
						ENSG00000135211.5	TMEM60	protein_coding	-0.73219	1.28e-06
						ENSG00000184949.15	FAM227A	protein_coding	-0.594511	1.35e-06
						ENSG00000112276.13	BVES	protein_coding	-0.591172	1.41e-06
						ENSG00000126001.15	CEP250	protein_coding	-0.510044	1.49e-06
						ENSG00000140450.8	ARRDC4	protein_coding	-0.564266	1.5e-06
						ENSG00000145882.10	PCYOX1L	protein_coding	-0.603148	1.56e-06
						ENSG00000125753.13	VASP	protein_coding	-0.5291	1.69e-06
						ENSG00000114383.9	TUSC2	protein_coding	-0.505947	1.91e-06
						ENSG00000137821.11	LRRC49	protein_coding	-0.600277	1.96e-06
						ENSG00000100625.8	SIX4	protein_coding	-0.521956	2.14e-06
						ENSG00000187416.11	LHFPL3	protein_coding	-1.27653	2.42e-06
						ENSG00000112981.4	NME5	protein_coding	-1.15529	2.51e-06
						ENSG00000168778.11	TCTN2	protein_coding	-0.655423	2.67e-06
						ENSG00000169607.12	CKAP2L	protein_coding	-0.525601	2.77e-06
						ENSG00000108947.4	EFNB3	protein_coding	-0.966984	2.88e-06
						ENSG00000092850.11	TEKT2	protein_coding	-1.28104	2.99e-06
						ENSG00000120656.11	TAF12	protein_coding	-0.629088	3.13e-06
						ENSG00000141577.13	CEP131	protein_coding	-0.513747	3.27e-06
						ENSG00000101452.14	DHX35	protein_coding	-0.529288	3.58e-06
						ENSG00000197429.10	IPP	protein_coding	-0.539227	3.61e-06
						ENSG00000122012.13	SV2C	protein_coding	-0.73174	3.7e-06
						ENSG00000047056.15	WDR37	protein_coding	-0.50195	3.96e-06
						ENSG00000164542.12	KIAA0895	protein_coding	-0.646974	3.97e-06
						ENSG00000176386.8	CDC26	protein_coding	-0.681058	4.08e-06
						ENSG00000156103.15	MMP16	protein_coding	-0.719928	4.11e-06
						ENSG00000003147.18	ICA1	protein_coding	-0.660274	4.25e-06
						ENSG00000080986.12	NDC80	protein_coding	-0.52113	4.75e-06
						ENSG00000055147.18	FAM114A2	protein_coding	-0.516514	5.29e-06
						ENSG00000132664.11	POLR3F	protein_coding	-0.529239	5.65e-06
						ENSG00000144040.12	SFXN5	protein_coding	-0.516278	6.4e-06
						ENSG00000112394.16	SLC16A10	protein_coding	-0.620978	6.83e-06
						ENSG00000179029.14	TMEM107	protein_coding	-0.8641	7.17e-06
						ENSG00000126091.20	ST3GAL3	protein_coding	-0.526477	7.39e-06
						ENSG00000157423.17	HYDIN	protein_coding	-0.933508	8.93e-06
						ENSG00000131351.14	HAUS8	protein_coding	-0.510156	9.02e-06
						ENSG00000137135.17	ARHGEF39	protein_coding	-0.551707	9.21e-06
						ENSG00000154240.16	CEP112	protein_coding	-0.544887	9.55e-06
						ENSG00000176049.15	JAKMIP2	protein_coding	-0.6548	1.07e-05
						ENSG00000114107.8	CEP70	protein_coding	-0.547689	1.13e-05
						ENSG00000243749.1	TMEM35B	protein_coding	-1.06166	1.26e-05
						ENSG00000142686.7	C1orf216	protein_coding	-0.535229	1.31e-05
						ENSG00000071909.18	MYO3B	protein_coding	-0.629326	1.42e-05
						ENSG00000168026.18	TTC21A	protein_coding	-0.911464	1.57e-05
						ENSG00000142409.5	ZNF787	protein_coding	-0.571036	1.8e-05
						ENSG00000144834.13	TAGLN3	protein_coding	-0.547037	1.88e-05
						ENSG00000137193.13	PIM1	protein_coding	-0.552335	2.27e-05
						ENSG00000118298.11	CA14	protein_coding	-0.715053	2.34e-05
						ENSG00000166578.9	IQCD	protein_coding	-1.12409	2.41e-05
						ENSG00000078900.14	TP73	protein_coding	-0.636918	2.57e-05
						ENSG00000165730.15	STOX1	protein_coding	-0.73125	2.62e-05
						ENSG00000133302.12	SLF1	protein_coding	-0.533564	2.75e-05
						ENSG00000196118.11	CCDC189	protein_coding	-0.950258	2.97e-05
						ENSG00000169379.15	ARL13B	protein_coding	-0.611016	3e-05
						ENSG00000177842.12	ZNF620	protein_coding	-0.587613	3.18e-05
						ENSG00000215784.5	FAM72D	protein_coding	-0.618719	3.24e-05
						ENSG00000058866.14	DGKG	protein_coding	-0.986964	3.24e-05
						ENSG00000186871.6	ERCC6L	protein_coding	-0.529632	3.4e-05
						ENSG00000168734.13	PKIG	protein_coding	-0.502165	3.72e-05
						ENSG00000203778.7	FAM229B	protein_coding	-0.548828	4.72e-05
						ENSG00000177875.4	CCDC184	protein_coding	-1.26541	5.48e-05
						ENSG00000206432.4	TMEM200C	protein_coding	-0.801554	5.66e-05
						ENSG00000082497.11	SERTAD4	protein_coding	-0.562995	5.87e-05
						ENSG00000166845.14	C18orf54	protein_coding	-0.5262	5.91e-05
						ENSG00000169902.14	TPST1	protein_coding	-0.650176	6.15e-05
						ENSG00000173041.11	ZNF680	protein_coding	-0.53359	6.25e-05
						ENSG00000281028.1	AC104662.2	protein_coding	-1.07028	6.39e-05
						ENSG00000004838.13	ZMYND10	protein_coding	-1.25763	6.75e-05
						ENSG00000182253.14	SYNM	protein_coding	-0.520495	7.5e-05
						ENSG00000133398.3	MED10	protein_coding	-0.500456	7.83e-05
						ENSG00000159173.18	TNNI1	protein_coding	-0.610348	8.2e-05
						ENSG00000205639.10	MFSD2B	protein_coding	-0.627081	8.29e-05
						ENSG00000177354.11	C10orf71	protein_coding	-0.506373	8.51e-05
						ENSG00000145198.14	VWA5B2	protein_coding	-0.812303	8.57e-05
						ENSG00000172379.20	ARNT2	protein_coding	-0.554875	8.67e-05
						ENSG00000178502.5	KLHL11	protein_coding	-0.617151	9.34e-05
						ENSG00000129675.15	ARHGEF6	protein_coding	-0.677082	0.00010225
						ENSG00000188610.12	FAM72B	protein_coding	-0.514857	0.000106191
						ENSG00000267909.2	CCDC177	protein_coding	-0.575362	0.000106502
						ENSG00000112425.14	EPM2A	protein_coding	-0.581325	0.000127995
						ENSG00000204950.3	LRRC10B	protein_coding	-1.08449	0.000136296
						ENSG00000129810.14	SGO1	protein_coding	-0.533206	0.000138406
						ENSG00000119698.11	PPP4R4	protein_coding	-0.76016	0.000145436
						ENSG00000132122.11	SPATA6	protein_coding	-0.527933	0.000150057
						ENSG00000167131.16	CCDC103	protein_coding	-1.35114	0.000151221
						ENSG00000100564.8	PIGH	protein_coding	-0.514536	0.000155789
						ENSG00000111817.17	DSE	protein_coding	-0.641389	0.000169687
						ENSG00000234409.6	CCDC188	protein_coding	-0.530408	0.000201909
						ENSG00000139133.6	ALG10	protein_coding	-0.556525	0.000216894
						ENSG00000255690.2	TRIL	protein_coding	-0.874923	0.000221615
						ENSG00000171488.14	LRRC8C	protein_coding	-0.564998	0.000221691
						ENSG00000149050.9	ZNF214	protein_coding	-0.768016	0.000251809
						ENSG00000283149.1	AC068631.2	protein_coding	-0.811135	0.000257126
						ENSG00000197008.9	ZNF138	protein_coding	-0.505518	0.000273151
						ENSG00000176438.12	SYNE3	protein_coding	-0.833228	0.000299075
						ENSG00000080166.15	DCT	protein_coding	-0.692938	0.000310746
						ENSG00000197557.6	TTC30A	protein_coding	-0.604187	0.000354895
						ENSG00000106804.7	C5	protein_coding	-0.655262	0.0003613
						ENSG00000214447.4	FAM187A	protein_coding	-0.856434	0.00038189
						ENSG00000135919.12	SERPINE2	protein_coding	-0.548765	0.000390427
						ENSG00000198855.6	FICD	protein_coding	-0.718689	0.000392735
						ENSG00000175206.10	NPPA	protein_coding	-0.888371	0.000426199
						ENSG00000100867.14	DHRS2	protein_coding	-0.694966	0.000443823
						ENSG00000158201.9	ABHD3	protein_coding	-0.516339	0.000457334
						ENSG00000151572.17	ANO4	protein_coding	-0.515535	0.000532605
						ENSG00000132436.11	FIGNL1	protein_coding	-0.506665	0.000539754
						ENSG00000196371.3	FUT4	protein_coding	-0.799538	0.000683882
						ENSG00000175084.11	DES	protein_coding	-0.642777	0.000710958
						ENSG00000151575.14	TEX9	protein_coding	-0.518527	0.000718594
						ENSG00000256229.7	ZNF486	protein_coding	-0.573806	0.000722706
						ENSG00000122367.19	LDB3	protein_coding	-0.642747	0.000783814
						ENSG00000165490.12	DDIAS	protein_coding	-0.560872	0.000787639
						ENSG00000144061.12	NPHP1	protein_coding	-0.712083	0.000867725
						ENSG00000214435.7	AS3MT	protein_coding	-0.822561	0.00103551
						ENSG00000100583.4	SAMD15	protein_coding	-0.927133	0.00120168
						ENSG00000197275.13	RAD54B	protein_coding	-0.537817	0.00126047
						ENSG00000101470.9	TNNC2	protein_coding	-0.512142	0.00133281
						ENSG00000147439.12	BIN3	protein_coding	-0.507226	0.00140398
						ENSG00000285043.1	AC093512.2	protein_coding	-0.558126	0.0016923
						ENSG00000166002.6	SMCO4	protein_coding	-0.611163	0.00178645
						ENSG00000106524.8	ANKMY2	protein_coding	-0.533224	0.00180744
						ENSG00000198246.8	SLC29A3	protein_coding	-0.526482	0.00202139
						ENSG00000104879.4	CKM	protein_coding	-0.640284	0.00202418
						ENSG00000133739.15	LRRCC1	protein_coding	-0.527169	0.00208555
						ENSG00000174032.16	SLC25A30	protein_coding	-0.526546	0.00212786
						ENSG00000178878.12	APOLD1	protein_coding	-0.500212	0.00216887
						ENSG00000150787.7	PTS	protein_coding	-0.502622	0.00226358
						ENSG00000065833.8	ME1	protein_coding	-0.722316	0.00237505
						ENSG00000084710.13	EFR3B	protein_coding	-0.52629	0.00239916
						ENSG00000184368.15	MAP7D2	protein_coding	-0.604071	0.00257371
						ENSG00000175920.17	DOK7	protein_coding	-0.701585	0.00306729
						ENSG00000151690.14	MFSD6	protein_coding	-0.690009	0.00344835
						ENSG00000174007.7	CEP19	protein_coding	-0.556888	0.0038901
						ENSG00000100379.17	KCTD17	protein_coding	-0.547044	0.00396799
						ENSG00000111837.11	MAK	protein_coding	-0.5464	0.00408022
						ENSG00000128482.15	RNF112	protein_coding	-0.989992	0.00454742
						ENSG00000104450.12	SPAG1	protein_coding	-0.868021	0.00461882
						ENSG00000172164.14	SNTB1	protein_coding	-0.625843	0.00475763
						ENSG00000136052.9	SLC41A2	protein_coding	-0.80058	0.0048403
						ENSG00000100628.11	ASB2	protein_coding	-0.8801	0.00488474
						ENSG00000152078.9	TMEM56	protein_coding	-0.787458	0.00498494
						ENSG00000139354.10	GAS2L3	protein_coding	-0.78095	0.00523642
						ENSG00000144645.13	OSBPL10	protein_coding	-0.819422	0.00531605
						ENSG00000143320.8	CRABP2	protein_coding	-0.532339	0.0054537
						ENSG00000251569.1	AC093899.2	protein_coding	-0.94038	0.0058505
						ENSG00000171877.20	FRMD5	protein_coding	-0.803611	0.00590748
						ENSG00000160179.18	ABCG1	protein_coding	-0.57931	0.00634681
						ENSG00000106927.11	AMBP	protein_coding	-0.674838	0.0073282
						ENSG00000184979.9	USP18	protein_coding	-0.532937	0.0075235
						ENSG00000164708.5	PGAM2	protein_coding	-1.03965	0.00762856
						ENSG00000149054.15	ZNF215	protein_coding	-0.546109	0.00820702
						ENSG00000183307.3	TMEM121B	protein_coding	-0.624326	0.00820702
						ENSG00000145087.12	STXBP5L	protein_coding	-0.587954	0.00857409
						ENSG00000204815.9	TTC25	protein_coding	-0.81429	0.0090008
						ENSG00000259132.1	AL132780.3	protein_coding	-0.589342	0.0114189
						ENSG00000144893.12	MED12L	protein_coding	-0.586553	0.0118613
						ENSG00000091592.15	NLRP1	protein_coding	-0.608909	0.0124654
						ENSG00000079393.20	DUSP13	protein_coding	-0.739462	0.0125034
						ENSG00000138347.15	MYPN	protein_coding	-0.742876	0.012549
						ENSG00000116885.18	OSCP1	protein_coding	-0.501526	0.013138
						ENSG00000176714.9	CCDC121	protein_coding	-0.565651	0.0132099
						ENSG00000166257.8	SCN3B	protein_coding	-0.583718	0.0133622
						ENSG00000166448.14	TMEM130	protein_coding	-0.556459	0.0137527
						ENSG00000213186.7	TRIM59	protein_coding	-0.620598	0.0142612
						ENSG00000110318.13	CEP126	protein_coding	-0.527802	0.0144065
						ENSG00000240583.11	AQP1	protein_coding	-0.628076	0.0145058
						ENSG00000168280.16	KIF5C	protein_coding	-0.612321	0.0154641
						ENSG00000198842.9	DUSP27	protein_coding	-0.61934	0.0158682
						ENSG00000183850.13	ZNF730	protein_coding	-0.557012	0.0177022
						ENSG00000243710.7	CFAP57	protein_coding	-0.694802	0.0179737
						ENSG00000132437.17	DDC	protein_coding	-0.642854	0.0223146
						ENSG00000108830.9	RND2	protein_coding	-0.629839	0.0225009
						ENSG00000091137.12	SLC26A4	protein_coding	-0.718582	0.0229795
						ENSG00000255730.5	AC011462.1	protein_coding	-1.12848	0.0231931
						ENSG00000132010.15	ZNF20	protein_coding	-0.878979	0.0256988
						ENSG00000179270.6	PCARE	protein_coding	-0.501953	0.0258065
						ENSG00000105717.13	PBX4	protein_coding	-0.540502	0.0260044
						ENSG00000187627.15	RGPD1	protein_coding	-0.586401	0.0265386
						ENSG00000133454.15	MYO18B	protein_coding	-0.708666	0.0279739
						ENSG00000159640.15	ACE	protein_coding	-0.509058	0.0301901
						ENSG00000167578.17	RAB4B	protein_coding	-0.512569	0.0306682
						ENSG00000006210.6	CX3CL1	protein_coding	-0.739089	0.0325144
						ENSG00000025434.18	NR1H3	protein_coding	-0.518149	0.0336187
						ENSG00000166317.11	SYNPO2L	protein_coding	-0.523989	0.0362131
						ENSG00000168038.10	ULK4	protein_coding	-0.579362	0.0374056
						ENSG00000145936.8	KCNMB1	protein_coding	-0.562321	0.0389303
						ENSG00000213204.8	AL049697.1	protein_coding	-0.804248	0.0417967
						ENSG00000006757.11	PNPLA4	protein_coding	-0.553205	0.0428879
						ENSG00000025423.11	HSD17B6	protein_coding	-0.619814	0.0446978
						ENSG00000169989.2	TIGD4	protein_coding	-0.625733	0.0463566
						ENSG00000124635.8	HIST1H2BJ	protein_coding	-0.619094	0.047569
						ENSG00000250208.6	FZD10-DT	processed_transcript	-0.700424	4.21e-05
						ENSG00000235174.1	RPL39P3	processed_pseudogene	-0.879352	1.48e-12
						ENSG00000238072.1	AC009244.1	processed_pseudogene	-0.933155	2.08e-06
						ENSG00000224837.1	GCSHP5	processed_pseudogene	-0.529074	0.000127093
						ENSG00000174028.6	FAM3C2	processed_pseudogene	-0.520953	0.000566184
						ENSG00000285531.1	Z83840.1	processed_pseudogene	-0.86629	0.0149691
						ENSG00000183199.6	HSP90AB3P	processed_pseudogene	-0.801059	0.0265092
						ENSG00000213713.3	PIGCP1	processed_pseudogene	-0.514608	0.0379994
						ENSG00000225783.7	MIAT	lincRNA	-0.945779	2.65e-10
						ENSG00000257698.1	AC084033.3	lincRNA	-0.568143	0.000694059
						ENSG00000275632.1	AL035461.2	lincRNA	-0.795292	0.00920919
						ENSG00000280206.1	AC026401.3	lincRNA	-0.513347	0.01688
						ENSG00000279094.3	LINC01670	lincRNA	-0.630039	0.0332795
						ENSG00000225399.4	AC121247.1	lincRNA	-0.579679	0.045215
						ENSG00000266469.1	AC005288.1	antisense	-0.657873	3.61e-06
						ENSG00000206417.8	H1FX-AS1	antisense	-0.54155	9.4e-05
						ENSG00000253738.1	OTUD6B-AS1	antisense	-0.613924	0.000107739
						ENSG00000248008.2	NRAV	antisense	-0.634214	0.000165057
						ENSG00000261762.1	AC027228.2	antisense	-0.59159	0.00113422
						ENSG00000267234.1	AC092067.1	antisense	-0.952926	0.00700365
						ENSG00000266642.2	AC024267.6	antisense	-0.636077	0.0348221

## Sheet: GO Down
GO biological process complete	Homo sapiens - REFLIST (20595)	upload_1 (604)	upload_1 (expected)	upload_1 (over/under)	upload_1 (fold Enrichment)	upload_1 (raw P-value)	upload_1 (FDR)
double-strand break repair via break-induced replication (GO:0000727)	12	5	0.35	+	14.21	8.6e-05	0.0174
centriole replication (GO:0007099)	23	6	0.67	+	8.9	0.000142	0.0257
ciliary basal body-plasma membrane docking (GO:0097711)	95	22	2.79	+	7.9	1.89e-12	1.49e-09
DNA replication initiation (GO:0006270)	43	9	1.26	+	7.14	1.44e-05	0.00354
centrosome duplication (GO:0051298)	35	7	1.03	+	6.82	0.000167	0.0293
mitotic prometaphase (GO:0000236)	167	30	4.9	+	6.13	6.33e-14	5.25e-11
biological phase (GO:0044848)	257	43	7.54	+	5.71	2.12e-18	6.67e-15
mitotic cell cycle phase (GO:0098763)	257	43	7.54	+	5.71	2.12e-18	5.56e-15
cell cycle phase (GO:0022403)	257	43	7.54	+	5.71	2.12e-18	4.77e-15
G2/M transition of mitotic cell cycle (GO:0000086)	140	23	4.11	+	5.6	2.63e-10	1.39e-07
cell cycle G2/M phase transition (GO:0044839)	142	23	4.16	+	5.52	3.38e-10	1.57e-07
centrosome cycle (GO:0007098)	88	14	2.58	+	5.42	1.18e-06	0.000359
nuclear DNA replication (GO:0033260)	58	9	1.7	+	5.29	0.000114	0.022
cell cycle DNA replication (GO:0044786)	59	9	1.73	+	5.2	0.000128	0.0236
organelle localization by membrane tethering (GO:0140056)	171	26	5.02	+	5.18	8.21e-11	4.98e-08
G1/S transition of mitotic cell cycle (GO:0000082)	125	19	3.67	+	5.18	2.9e-08	1.04e-05
microtubule organizing center organization (GO:0031023)	100	15	2.93	+	5.11	9.63e-07	0.000298
membrane docking (GO:0022406)	180	27	5.28	+	5.11	4.67e-11	3.21e-08
cell cycle G1/S phase transition (GO:0044843)	127	19	3.72	+	5.1	3.64e-08	1.28e-05
mitotic cell cycle phase transition (GO:0044772)	285	40	8.36	+	4.79	6.81e-15	6.32e-12
microtubule bundle formation (GO:0001578)	109	15	3.2	+	4.69	2.53e-06	0.000713
cell cycle phase transition (GO:0044770)	293	40	8.59	+	4.65	1.55e-14	1.36e-11
mitotic spindle organization (GO:0007052)	164	22	4.81	+	4.57	1.83e-08	6.71e-06
regulation of G2/M transition of mitotic cell cycle (GO:0010389)	203	27	5.95	+	4.54	5.24e-10	2.29e-07
microtubule cytoskeleton organization involved in mitosis (GO:1902850)	185	24	5.43	+	4.42	7.45e-09	2.8e-06
cilium assembly (GO:0060271)	378	49	11.09	+	4.42	9.86e-17	1.56e-13
axoneme assembly (GO:0035082)	78	10	2.29	+	4.37	0.000201	0.0348
cilium organization (GO:0044782)	402	51	11.79	+	4.33	5.07e-17	8.88e-14
M phase (GO:0000279)	160	20	4.69	+	4.26	2.28e-07	7.82e-05
mitotic M phase (GO:0000087)	160	20	4.69	+	4.26	2.28e-07	7.66e-05
spindle organization (GO:0007051)	225	28	6.6	+	4.24	9.77e-10	4.05e-07
regulation of cell cycle G2/M phase transition (GO:1902749)	219	27	6.42	+	4.2	2.34e-09	9.23e-07
anaphase (GO:0051322)	157	19	4.6	+	4.13	7.12e-07	0.000229
mitotic anaphase (GO:0000090)	157	19	4.6	+	4.13	7.12e-07	0.000225
spindle assembly (GO:0051225)	91	11	2.67	+	4.12	0.000157	0.0281
plasma membrane bounded cell projection assembly (GO:0120031)	469	54	13.75	+	3.93	2.59e-16	3.72e-13
cell projection assembly (GO:0030031)	485	54	14.22	+	3.8	9.44e-16	1.24e-12
mitotic cell cycle process (GO:1903047)	685	76	20.09	+	3.78	9.18e-22	4.83e-18
mitotic cell cycle (GO:0000278)	761	81	22.32	+	3.63	3.95e-22	3.12e-18
microtubule cytoskeleton organization (GO:0000226)	566	58	16.6	+	3.49	2.25e-15	2.36e-12
regulation of mitotic cell cycle phase transition (GO:1901990)	424	42	12.43	+	3.38	5.11e-11	3.36e-08
double-strand break repair (GO:0006302)	202	19	5.92	+	3.21	2.03e-05	0.00478
cell division (GO:0051301)	492	46	14.43	+	3.19	3.61e-11	2.59e-08
regulation of cell cycle phase transition (GO:1901987)	462	42	13.55	+	3.1	5.81e-10	2.48e-07
organelle assembly (GO:0070925)	781	70	22.9	+	3.06	1.33e-15	1.5e-12
meiotic cell cycle (GO:0051321)	226	20	6.63	+	3.02	2.79e-05	0.00628
cell cycle process (GO:0022402)	1070	94	31.38	+	3	3.04e-20	1.2e-16
DNA-dependent DNA replication (GO:0006261)	194	17	5.69	+	2.99	0.000122	0.0229
microtubule-based process (GO:0007017)	803	70	23.55	+	2.97	4.83e-15	4.77e-12
mitotic nuclear division (GO:0140014)	209	18	6.13	+	2.94	9.54e-05	0.0188
regulation of mitotic cell cycle (GO:0007346)	588	50	17.24	+	2.9	1.11e-10	6.27e-08
cell cycle (GO:0007049)	1390	118	40.77	+	2.89	2.5e-24	3.94e-20
nuclear chromosome segregation (GO:0098813)	227	19	6.66	+	2.85	8.75e-05	0.0175
organelle localization (GO:0051640)	616	50	18.07	+	2.77	4.93e-10	2.22e-07
DNA recombination (GO:0006310)	224	18	6.57	+	2.74	0.000213	0.0365
nuclear division (GO:0000280)	340	27	9.97	+	2.71	7.56e-06	0.00192
protein-DNA complex assembly (GO:0065004)	254	20	7.45	+	2.68	0.000125	0.0232
positive regulation of cell cycle process (GO:0090068)	296	23	8.68	+	2.65	4.82e-05	0.0106
DNA replication (GO:0006260)	271	21	7.95	+	2.64	0.000105	0.0205
chromosome segregation (GO:0007059)	286	22	8.39	+	2.62	8.03e-05	0.0165
cytoskeleton organization (GO:0007010)	1204	91	35.31	+	2.58	9.52e-16	1.15e-12
regulation of cell cycle process (GO:0010564)	772	58	22.64	+	2.56	3.27e-10	1.56e-07
protein-DNA complex subunit organization (GO:0071824)	294	22	8.62	+	2.55	0.000117	0.0222
DNA conformation change (GO:0071103)	313	23	9.18	+	2.51	0.000162	0.0287
organelle fission (GO:0048285)	370	27	10.85	+	2.49	3.99e-05	0.00887
DNA repair (GO:0006281)	530	36	15.54	+	2.32	7.97e-06	0.002
positive regulation of cell cycle (GO:0045787)	391	26	11.47	+	2.27	0.000245	0.0412
regulation of cell cycle (GO:0051726)	1196	79	35.08	+	2.25	8.32e-11	4.86e-08
cell projection organization (GO:0030030)	1212	79	35.54	+	2.22	1.18e-10	6.42e-08
plasma membrane bounded cell projection organization (GO:0120036)	1166	76	34.2	+	2.22	3.05e-10	1.5e-07
DNA metabolic process (GO:0006259)	781	46	22.9	+	2.01	1.56e-05	0.00377
actin filament-based process (GO:0030029)	598	35	17.54	+	2	0.000216	0.0367

## Sheet: GO UP
GO biological process complete	Homo sapiens - REFLIST (20595)	upload_1 (269)	upload_1 (expected)	upload_1 (over/under)	upload_1 (fold Enrichment)	upload_1 (raw P-value)	upload_1 (FDR)
Notch signaling involved in heart development (GO:0061314)	11	4	0.14	+	27.84	3.3e-05	0.008
cell surface receptor signaling pathway involved in heart development (GO:0061311)	22	6	0.29	+	20.88	1.29e-06	0.000701
atrioventricular valve morphogenesis (GO:0003181)	24	5	0.31	+	15.95	3.16e-05	0.00805
cardiac epithelial to mesenchymal transition (GO:0060317)	25	5	0.33	+	15.31	3.76e-05	0.00871
atrioventricular valve development (GO:0003171)	26	5	0.34	+	14.72	4.43e-05	0.00985
negative regulation of smooth muscle cell migration (GO:0014912)	22	4	0.29	+	13.92	0.000323	0.0455
endocardial cushion morphogenesis (GO:0003203)	33	5	0.43	+	11.6	0.000122	0.0218
heart valve morphogenesis (GO:0003179)	54	8	0.71	+	11.34	1.27e-06	0.000718
endocardial cushion development (GO:0003197)	43	6	0.56	+	10.68	3.82e-05	0.00872
regulation of T cell apoptotic process (GO:0070232)	36	5	0.47	+	10.63	0.000176	0.0283
heart valve development (GO:0003170)	63	8	0.82	+	9.72	3.63e-06	0.00151
semi-lunar valve development (GO:1905314)	41	5	0.54	+	9.34	0.000305	0.0434
regulation of cholesterol transport (GO:0032374)	56	6	0.73	+	8.2	0.000146	0.025
regulation of sterol transport (GO:0032371)	56	6	0.73	+	8.2	0.000146	0.0247
Notch signaling pathway (GO:0007219)	118	10	1.54	+	6.49	6.41e-06	0.00215
regulation of osteoblast differentiation (GO:0045667)	120	8	1.57	+	5.1	0.000259	0.0379
stem cell differentiation (GO:0048863)	154	10	2.01	+	4.97	5.52e-05	0.0116
regulation of lipid transport (GO:0032368)	148	9	1.93	+	4.66	0.000207	0.0327
eye morphogenesis (GO:0048592)	150	9	1.96	+	4.59	0.000228	0.0349
mesenchymal cell differentiation (GO:0048762)	156	9	2.04	+	4.42	0.0003	0.043
sensory organ morphogenesis (GO:0090596)	258	13	3.37	+	3.86	5.43e-05	0.0116
regulation of vasculature development (GO:1901342)	281	14	3.67	+	3.81	3.16e-05	0.00792
extracellular matrix organization (GO:0030198)	382	19	4.99	+	3.81	1.26e-06	0.000733
extracellular structure organization (GO:0043062)	383	19	5	+	3.8	1.3e-06	0.000685
external encapsulating structure organization (GO:0045229)	385	19	5.03	+	3.78	1.4e-06	0.00067
regulation of angiogenesis (GO:0045765)	277	13	3.62	+	3.59	0.000108	0.0197
negative regulation of cell migration (GO:0030336)	267	12	3.49	+	3.44	0.000288	0.0417
angiogenesis (GO:0001525)	314	14	4.1	+	3.41	9.89e-05	0.0186
animal organ morphogenesis (GO:0009887)	945	41	12.34	+	3.32	3.23e-11	1.7e-07
negative regulation of locomotion (GO:0040013)	314	13	4.1	+	3.17	0.000347	0.0485
anatomical structure formation involved in morphogenesis (GO:0048646)	870	35	11.36	+	3.08	6.81e-09	9.77e-06
embryonic organ development (GO:0048568)	427	17	5.58	+	3.05	6.98e-05	0.0138
blood vessel morphogenesis (GO:0048514)	406	16	5.3	+	3.02	0.000128	0.0224
heart development (GO:0007507)	508	20	6.64	+	3.01	1.87e-05	0.00517
muscle structure development (GO:0061061)	460	18	6.01	+	3	5.3e-05	0.0115
vasculature development (GO:0001944)	512	20	6.69	+	2.99	2.08e-05	0.00566
blood vessel development (GO:0001568)	489	19	6.39	+	2.97	3.6e-05	0.0086
circulatory system development (GO:0072359)	853	31	11.14	+	2.78	4.6e-07	0.000345
regulation of cell migration (GO:0030334)	885	32	11.56	+	2.77	3.29e-07	0.000288
regulation of cell adhesion (GO:0030155)	726	26	9.48	+	2.74	5.3e-06	0.0019
tissue morphogenesis (GO:0048729)	532	19	6.95	+	2.73	0.000106	0.0196
regulation of growth (GO:0040008)	657	23	8.58	+	2.68	2.67e-05	0.00702
positive regulation of apoptotic process (GO:0043065)	549	19	7.17	+	2.65	0.000156	0.0262
negative regulation of cell differentiation (GO:0045596)	638	22	8.33	+	2.64	4.98e-05	0.0109
sensory organ development (GO:0007423)	555	19	7.25	+	2.62	0.000179	0.0285
regulation of cellular component movement (GO:0051270)	1026	35	13.4	+	2.61	3.34e-07	0.000278
regulation of cell motility (GO:2000145)	947	32	12.37	+	2.59	1.36e-06	0.000671
anatomical structure morphogenesis (GO:0009653)	2135	72	27.89	+	2.58	5.64e-14	8.9e-10
positive regulation of programmed cell death (GO:0043068)	564	19	7.37	+	2.58	0.000218	0.0336
neuron development (GO:0048666)	833	28	10.88	+	2.57	7.18e-06	0.00226
positive regulation of cell death (GO:0010942)	627	21	8.19	+	2.56	0.00011	0.0199
regulation of locomotion (GO:0040012)	990	33	12.93	+	2.55	1.23e-06	0.000743
negative regulation of developmental process (GO:0051093)	870	29	11.36	+	2.55	5.7e-06	0.002
tube morphogenesis (GO:0035239)	645	21	8.42	+	2.49	0.00016	0.0263
neuron differentiation (GO:0030182)	1028	33	13.43	+	2.46	3.42e-06	0.00146
embryo development (GO:0009790)	971	31	12.68	+	2.44	7.8e-06	0.00241
epithelium development (GO:0060429)	1097	35	14.33	+	2.44	1.77e-06	0.000796
regulation of multicellular organismal development (GO:2000026)	1318	42	17.21	+	2.44	1.31e-07	0.000138
tube development (GO:0035295)	841	26	10.98	+	2.37	7.08e-05	0.0138
tissue development (GO:0009888)	1732	53	22.62	+	2.34	8.03e-09	1.06e-05
cell development (GO:0048468)	1615	47	21.09	+	2.23	3.09e-07	0.000286
regulation of anatomical structure morphogenesis (GO:0022603)	955	27	12.47	+	2.16	0.000214	0.0334
positive regulation of transcription by RNA polymerase II (GO:0045944)	1206	34	15.75	+	2.16	3.73e-05	0.00879
generation of neurons (GO:0048699)	1249	35	16.31	+	2.15	2.9e-05	0.00751
regulation of cell differentiation (GO:0045595)	1576	43	20.58	+	2.09	5.29e-06	0.00194
regulation of multicellular organismal process (GO:0051239)	2647	71	34.57	+	2.05	4.26e-09	7.46e-06
neurogenesis (GO:0022008)	1369	36	17.88	+	2.01	7.25e-05	0.0139
regulation of developmental process (GO:0050793)	2441	64	31.88	+	2.01	6.89e-08	7.76e-05
positive regulation of developmental process (GO:0051094)	1259	33	16.44	+	2.01	0.000174	0.0282

## Sheet: Shared Up MB GBM
Table S2. Genes altered in CHLA-01R Msi1 knockdown cells identified by RNA-seq. Sheet 1) Summary; Sheet 2) Genes showing changes in expression after Msi1 knockdown; Sheet 3) Gene Ontology analysis of downregulated genes after Msi1 knockdown; Sheet 4) Gene Ontology analysis of upregulated genes after Msi1 knockdown; Sheet 5) Common GO terms (in red) identified in the comparison to enriched GO term…
GO biological process complete GBM	Homo sapiens - REFLIST (20595)	upload_1 (293)	upload_1 (expected)	upload_1 (over/under)	upload_1 (fold Enrichment)	upload_1 (raw P-value)	upload_1 (FDR)				GO biological process complete medullo	Homo sapiens - REFLIST (20595)	upload_1 (269)	upload_1 (expected)	upload_1 (over/under)	upload_1 (fold Enrichment)	upload_1 (raw P-value)	upload_1 (FDR)
peptidyl-lysine oxidation (GO:0018057)	5	3	0.07	+	42.17	0.000145	0.0178				Notch signaling involved in heart development (GO:0061314)	11	4	0.14	+	27.84	3.3e-05	0.00682
glomerular mesangium development (GO:0072109)	8	3	0.11	+	26.36	0.000415	0.0386				type B pancreatic cell proliferation (GO:0044342)	9	3	0.12	+	25.52	0.000428	0.0454
endochondral bone growth (GO:0003416)	25	6	0.36	+	16.87	3.97e-06	0.00118				cell surface receptor signaling pathway involved in heart development (GO:0061311)	23	6	0.3	+	19.97	1.61e-06	0.000562
bone growth (GO:0098868)	28	6	0.4	+	15.06	6.99e-06	0.00193				atrioventricular valve development (GO:0003171)	27	6	0.35	+	17.01	3.59e-06	0.00111
glandular epithelial cell development (GO:0002068)	21	4	0.3	+	13.39	0.00038	0.0362				atrioventricular valve morphogenesis (GO:0003181)	24	5	0.31	+	15.95	3.16e-05	0.00672
cartilage development involved in endochondral bone morphogenesis (GO:0060351)	30	5	0.43	+	11.72	0.000121	0.0155				cardiac epithelial to mesenchymal transition (GO:0060317)	26	5	0.34	+	14.72	4.43e-05	0.00839
columnar/cuboidal epithelial cell development (GO:0002066)	36	5	0.51	+	9.76	0.00026	0.0278				endocardial cushion formation (GO:0003272)	22	4	0.29	+	13.92	0.000323	0.0368
sarcomere organization (GO:0045214)	37	5	0.53	+	9.5	0.000292	0.0304				endocardial cushion morphogenesis (GO:0003203)	35	6	0.46	+	13.12	1.34e-05	0.00345
endochondral bone morphogenesis (GO:0060350)	54	7	0.77	+	9.11	2.27e-05	0.0044				negative regulation of chondrocyte differentiation (GO:0032331)	24	4	0.31	+	12.76	0.000434	0.0457
negative regulation of smooth muscle cell proliferation (GO:0048662)	54	7	0.77	+	9.11	2.27e-05	0.00435				endocardial cushion development (GO:0003197)	44	7	0.57	+	12.18	3.91e-06	0.00118
organ growth (GO:0035265)	76	9	1.08	+	8.32	3.01e-06	0.000987				aortic valve morphogenesis (GO:0003180)	32	5	0.42	+	11.96	0.000107	0.0168
bone morphogenesis (GO:0060349)	96	11	1.37	+	8.05	3.22e-07	0.000141				heart valve morphogenesis (GO:0003179)	55	8	0.72	+	11.14	1.44e-06	0.000528
regulation of chondrocyte differentiation (GO:0032330)	53	6	0.75	+	7.96	0.000175	0.0206				regulation of T cell apoptotic process (GO:0070232)	36	5	0.47	+	10.63	0.000176	0.0251
regulation of vascular associated smooth muscle cell proliferation (GO:1904705)	58	6	0.83	+	7.27	0.000274	0.0291				regulation of cholesterol efflux (GO:0010874)	36	5	0.47	+	10.63	0.000176	0.0249
myofibril assembly (GO:0030239)	58	6	0.83	+	7.27	0.000274	0.0289				heart valve development (GO:0003170)	65	9	0.85	+	10.6	4.58e-07	0.000195
glycosaminoglycan biosynthetic process (GO:0006024)	68	7	0.97	+	7.24	8.74e-05	0.0116				aortic valve development (GO:0003176)	37	5	0.48	+	10.35	0.000198	0.0268
striated muscle cell development (GO:0055002)	59	6	0.84	+	7.15	0.000299	0.0305				ventricular septum morphogenesis (GO:0060412)	38	5	0.5	+	10.07	0.000221	0.0295
aminoglycan biosynthetic process (GO:0006023)	72	7	1.02	+	6.83	0.000122	0.0155				semi-lunar valve development (GO:1905314)	41	5	0.54	+	9.34	0.000305	0.0353
regulation of cartilage development (GO:0061035)	72	7	1.02	+	6.83	0.000122	0.0154				mesenchyme morphogenesis (GO:0072132)	51	6	0.67	+	9.01	9.08e-05	0.0149
protein localization to cell junction (GO:1902414)	76	7	1.08	+	6.47	0.000166	0.0199				regulation of cholesterol transport (GO:0032374)	62	7	0.81	+	8.64	2.99e-05	0.00652
signal transduction by p53 class mediator (GO:0072331)	87	8	1.24	+	6.46	5.76e-05	0.00879				regulation of sterol transport (GO:0032371)	62	7	0.81	+	8.64	2.99e-05	0.00643
nephron morphogenesis (GO:0072028)	66	6	0.94	+	6.39	0.00052	0.0465				Notch signaling pathway (GO:0007219)	106	10	1.38	+	7.22	2.64e-06	0.000829
muscle tissue morphogenesis (GO:0060415)	67	6	0.95	+	6.29	0.00056	0.0495				cardiac septum morphogenesis (GO:0060411)	66	6	0.86	+	6.96	0.000333	0.0376
lens development in camera-type eye (GO:0002088)	79	7	1.12	+	6.23	0.000208	0.0233				regulation of lipid transport (GO:0032368)	134	9	1.75	+	5.14	0.000102	0.0165
roof of mouth development (GO:0060021)	86	7	1.22	+	5.72	0.000337	0.0327				regulation of osteoblast differentiation (GO:0045667)	120	8	1.57	+	5.1	0.000259	0.0321
positive regulation of MAP kinase activity (GO:0043406)	112	9	1.59	+	5.65	5.33e-05	0.00829				positive regulation of apoptotic signaling pathway (GO:2001235)	122	8	1.59	+	5.02	0.000288	0.0343
nephron development (GO:0072006)	126	10	1.79	+	5.58	2.27e-05	0.0043				stem cell differentiation (GO:0048863)	157	10	2.05	+	4.88	6.43e-05	0.0112
cartilage development (GO:0051216)	152	12	2.16	+	5.55	3.64e-06	0.0011				eye morphogenesis (GO:0048592)	152	9	1.99	+	4.53	0.00025	0.0317
cardiac chamber morphogenesis (GO:0003206)	119	9	1.69	+	5.32	8.25e-05	0.0114				regulation of protein localization to membrane (GO:1905475)	179	10	2.34	+	4.28	0.000179	0.0247
cellular response to interferon-gamma (GO:0071346)	106	8	1.51	+	5.3	0.000207	0.0235				mesenchymal cell differentiation (GO:0048762)	162	9	2.12	+	4.25	0.00039	0.0429
connective tissue development (GO:0061448)	202	15	2.87	+	5.22	4.6e-07	0.00019				regulation of lipid localization (GO:1905952)	164	9	2.14	+	4.2	0.000424	0.0454
actomyosin structure organization (GO:0031032)	108	8	1.54	+	5.21	0.000234	0.0257				bone development (GO:0060348)	189	10	2.47	+	4.05	0.000271	0.0331
bone development (GO:0060348)	189	14	2.69	+	5.21	1.15e-06	0.000429				extracellular matrix organization (GO:0030198)	266	14	3.47	+	4.03	1.78e-05	0.00444
aminoglycan metabolic process (GO:0006022)	123	9	1.75	+	5.14	0.000105	0.0136				extracellular structure organization (GO:0043062)	267	14	3.49	+	4.01	1.85e-05	0.00454
glycosaminoglycan metabolic process (GO:0030203)	112	8	1.59	+	5.02	0.000295	0.0303				external encapsulating structure organization (GO:0045229)	269	14	3.51	+	3.98	2e-05	0.0047
kidney epithelium development (GO:0072073)	126	9	1.79	+	5.02	0.000124	0.0155				heart morphogenesis (GO:0003007)	238	12	3.11	+	3.86	0.000104	0.0166
cell-cell junction organization (GO:0045216)	169	12	2.4	+	4.99	1e-05	0.00258				sensory organ morphogenesis (GO:0090596)	262	13	3.42	+	3.8	6.3e-05	0.0113
regulation of MAP kinase activity (GO:0043405)	176	12	2.5	+	4.79	1.47e-05	0.00321				anterior/posterior pattern specification (GO:0009952)	202	10	2.64	+	3.79	0.000448	0.0469
regulation of smooth muscle cell proliferation (GO:0048660)	147	10	2.09	+	4.78	7.73e-05	0.0109				regulation of vasculature development (GO:1901342)	284	14	3.71	+	3.77	3.53e-05	0.00703
skeletal system morphogenesis (GO:0048705)	223	15	3.17	+	4.73	1.48e-06	0.000516				mesenchyme development (GO:0060485)	224	11	2.93	+	3.76	0.00025	0.0312
respiratory system development (GO:0060541)	199	13	2.83	+	4.59	1e-05	0.00262				regulation of angiogenesis (GO:0045765)	280	13	3.66	+	3.55	0.000119	0.0186
lung development (GO:0030324)	173	11	2.46	+	4.47	6.07e-05	0.009				angiogenesis (GO:0001525)	310	14	4.05	+	3.46	8.69e-05	0.0144
heart morphogenesis (GO:0003007)	238	15	3.39	+	4.43	3.15e-06	0.000989				striated muscle tissue development (GO:0014706)	288	13	3.76	+	3.46	0.000156	0.0231
respiratory tube development (GO:0030323)	177	11	2.52	+	4.37	7.37e-05	0.0107				negative regulation of cell migration (GO:0030336)	270	12	3.53	+	3.4	0.000318	0.0364
cardiac chamber development (GO:0003205)	162	10	2.3	+	4.34	0.000164	0.0199				muscle structure development (GO:0061061)	477	21	6.23	+	3.37	2.22e-06	0.000757
epithelial cell development (GO:0002064)	200	12	2.85	+	4.22	4.81e-05	0.00772				muscle tissue development (GO:0060537)	303	13	3.96	+	3.28	0.00025	0.0315
muscle organ development (GO:0007517)	284	17	4.04	+	4.21	1.35e-06	0.000482				animal organ morphogenesis (GO:0009887)	957	41	12.5	+	3.28	4.69e-11	1.47e-07
muscle cell development (GO:0055001)	151	9	2.15	+	4.19	0.000442	0.0406				anatomical structure formation involved in morphogenesis (GO:0048646)	881	37	11.51	+	3.22	7.82e-10	1.12e-06
mesenchyme development (GO:0060485)	224	13	3.19	+	4.08	3.25e-05	0.00537				embryonic organ development (GO:0048568)	433	18	5.66	+	3.18	2.49e-05	0.00567
muscle structure development (GO:0061061)	477	27	6.79	+	3.98	3.02e-09	2.15e-06				positive regulation of apoptotic process (GO:0043065)	509	21	6.65	+	3.16	5.82e-06	0.0016
muscle tissue development (GO:0060537)	303	17	4.31	+	3.94	3.09e-06	0.000993				negative regulation of locomotion (GO:0040013)	317	13	4.14	+	3.14	0.000379	0.0419
striated muscle tissue development (GO:0014706)	288	16	4.1	+	3.91	6.81e-06	0.00191				cellular response to abiotic stimulus (GO:0071214)	319	13	4.17	+	3.12	0.000401	0.0435
tissue morphogenesis (GO:0048729)	542	29	7.71	+	3.76	2.56e-09	2.01e-06				cellular response to environmental stimulus (GO:0104004)	319	13	4.17	+	3.12	0.000401	0.0432
kidney development (GO:0001822)	282	15	4.01	+	3.74	2.14e-05	0.00426				positive regulation of programmed cell death (GO:0043068)	524	21	6.84	+	3.07	8.9e-06	0.00237
ossification (GO:0001503)	268	14	3.81	+	3.67	4.85e-05	0.00763				blood vessel morphogenesis (GO:0048514)	404	16	5.28	+	3.03	0.000121	0.0186
muscle cell differentiation (GO:0042692)	252	13	3.59	+	3.63	0.000102	0.0133				vasculature development (GO:0001944)	509	20	6.65	+	3.01	1.92e-05	0.00464
renal system development (GO:0072001)	291	15	4.14	+	3.62	3.03e-05	0.00512				positive regulation of cell death (GO:0010942)	587	23	7.67	+	3	4.7e-06	0.00137
vasculature development (GO:0001944)	509	26	7.24	+	3.59	4.32e-08	2.52e-05				blood vessel development (GO:0001568)	486	19	6.35	+	2.99	3.32e-05	0.00678
morphogenesis of an epithelium (GO:0002009)	437	22	6.22	+	3.54	6.2e-07	0.000244				regulation of cell migration (GO:0030334)	894	34	11.68	+	2.91	4.27e-08	3.73e-05
circulatory system development (GO:0072359)	870	43	12.38	+	3.47	3.02e-12	6.78e-09				regulation of cell adhesion (GO:0030155)	737	28	9.63	+	2.91	7.45e-07	0.000293
urogenital system development (GO:0001655)	324	16	4.61	+	3.47	2.71e-05	0.00485				heart development (GO:0007507)	533	20	6.96	+	2.87	3.6e-05	0.00707
blood vessel development (GO:0001568)	486	24	6.91	+	3.47	2.63e-07	0.000118				negative regulation of cell differentiation (GO:0045596)	641	24	8.37	+	2.87	6.08e-06	0.00165
extracellular matrix organization (GO:0030198)	266	13	3.78	+	3.44	0.000169	0.0201				tissue morphogenesis (GO:0048729)	542	20	7.08	+	2.83	4.5e-05	0.00843
extracellular structure organization (GO:0043062)	267	13	3.8	+	3.42	0.000175	0.0206				regulation of cellular component movement (GO:0051270)	1025	37	13.39	+	2.76	3.74e-08	3.67e-05
angiogenesis (GO:0001525)	310	15	4.41	+	3.4	6.02e-05	0.00901				regulation of cell motility (GO:2000145)	950	34	12.41	+	2.74	1.72e-07	0.000112
external encapsulating structure organization (GO:0045229)	269	13	3.83	+	3.4	0.000188	0.0217				circulatory system development (GO:0072359)	870	31	11.36	+	2.73	6.9e-07	0.000278
developmental growth (GO:0048589)	359	17	5.11	+	3.33	2.54e-05	0.00458				regulation of locomotion (GO:0040012)	990	35	12.93	+	2.71	1.47e-07	0.000101
negative regulation of locomotion (GO:0040013)	317	15	4.51	+	3.33	7.65e-05	0.011				negative regulation of developmental process (GO:0051093)	877	31	11.45	+	2.71	8.13e-07	0.000312
growth (GO:0040007)	362	17	5.15	+	3.3	2.81e-05	0.00485				epithelium development (GO:0060429)	962	34	12.57	+	2.71	2.28e-07	0.000128
skeletal system development (GO:0001501)	478	22	6.8	+	3.24	2.54e-06	0.000848				regulation of growth (GO:0040008)	659	23	8.61	+	2.67	2.79e-05	0.00619
positive regulation of cell death (GO:0010942)	587	27	8.35	+	3.23	1.78e-07	8.24e-05				sensory organ development (GO:0007423)	558	19	7.29	+	2.61	0.000191	0.0261
epithelial tube morphogenesis (GO:0060562)	305	14	4.34	+	3.23	0.000179	0.0208				epithelial cell differentiation (GO:0030855)	530	18	6.92	+	2.6	0.00029	0.0342
regulation of protein serine/threonine kinase activity (GO:0071900)	355	16	5.05	+	3.17	7.67e-05	0.011				anatomical structure morphogenesis (GO:0009653)	2130	72	27.82	+	2.59	5.03e-14	7.91e-10
tube morphogenesis (GO:0035239)	644	29	9.16	+	3.17	9.38e-08	4.76e-05				tissue development (GO:0009888)	1597	53	20.86	+	2.54	6.68e-10	1.05e-06
heart development (GO:0007507)	533	24	7.58	+	3.17	1.27e-06	0.000463				tube morphogenesis (GO:0035239)	644	21	8.41	+	2.5	0.000157	0.023
tube development (GO:0035295)	845	38	12.02	+	3.16	8.27e-10	8.66e-07				regulation of multicellular organismal development (GO:2000026)	1294	42	16.9	+	2.48	8.96e-08	6.7e-05
blood vessel morphogenesis (GO:0048514)	404	18	5.75	+	3.13	3.17e-05	0.0053				neuron development (GO:0048666)	810	26	10.58	+	2.46	4.86e-05	0.00899
negative regulation of cellular component movement (GO:0051271)	293	13	4.17	+	3.12	0.000413	0.0386				neuron differentiation (GO:0030182)	1008	32	13.17	+	2.43	5.8e-06	0.00163
negative regulation of cell population proliferation (GO:0008285)	704	31	10.02	+	3.1	5.33e-08	2.89e-05				embryo development (GO:0009790)	991	31	12.94	+	2.39	1.04e-05	0.00272
positive regulation of programmed cell death (GO:0043068)	524	23	7.45	+	3.09	3.19e-06	0.000983				tube development (GO:0035295)	845	26	11.04	+	2.36	7.5e-05	0.013
animal organ morphogenesis (GO:0009887)	957	42	13.62	+	3.08	1.96e-10	3.09e-07				regulation of anatomical structure morphogenesis (GO:0022603)	908	27	11.86	+	2.28	8.62e-05	0.0144
regulation of cell migration (GO:0030334)	894	39	12.72	+	3.07	1.11e-09	1.09e-06				regulation of cell differentiation (GO:0045595)	1496	43	19.54	+	2.2	1.49e-06	0.000534
anatomical structure formation involved in morphogenesis (GO:0048646)	881	38	12.53	+	3.03	2.5e-09	2.07e-06				positive regulation of transcription by RNA polymerase II (GO:0045944)	1185	34	15.48	+	2.2	2.06e-05	0.00475
wound healing (GO:0042060)	325	14	4.62	+	3.03	0.000332	0.0326				cell development (GO:0048468)	1623	46	21.2	+	2.17	1.12e-06	0.000418
epithelium development (GO:0060429)	962	41	13.69	+	3	7.63e-10	8.57e-07				generation of neurons (GO:0048699)	1237	34	16.16	+	2.1	5.14e-05	0.0094
positive regulation of MAPK cascade (GO:0043410)	471	20	6.7	+	2.98	2.24e-05	0.00439				negative regulation of multicellular organismal process (GO:0051241)	991	27	12.94	+	2.09	0.000471	0.0487
regulation of cell development (GO:0060284)	495	21	7.04	+	2.98	1.41e-05	0.00317				regulation of intracellular signal transduction (GO:1902531)	1655	45	21.62	+	2.08	4.56e-06	0.00135
response to oxygen levels (GO:0070482)	334	14	4.75	+	2.95	0.000432	0.0399				regulation of multicellular organismal process (GO:0051239)	2578	70	33.67	+	2.08	2.82e-09	3.4e-06
epithelial cell differentiation (GO:0030855)	530	22	7.54	+	2.92	1.22e-05	0.00277				cellular response to endogenous stimulus (GO:0071495)	1070	29	13.98	+	2.08	0.000267	0.0328
regulation of epithelial cell proliferation (GO:0050678)	338	14	4.81	+	2.91	0.000484	0.0442				regulation of apoptotic process (GO:0042981)	1426	38	18.63	+	2.04	3.39e-05	0.00683
positive regulation of apoptotic process (GO:0043065)	509	21	7.24	+	2.9	2.1e-05	0.00423				animal organ development (GO:0048513)	3079	82	40.22	+	2.04	1.63e-10	3.21e-07
regulation of cell motility (GO:2000145)	950	39	13.52	+	2.89	5.64e-09	3.69e-06				regulation of developmental process (GO:0050793)	2368	63	30.93	+	2.04	4.7e-08	3.89e-05
supramolecular fiber organization (GO:0097435)	512	21	7.28	+	2.88	2.28e-05	0.00426				regulation of localization (GO:0032879)	2709	71	35.38	+	2.01	1.09e-08	1.22e-05
regulation of cellular component movement (GO:0051270)	1025	42	14.58	+	2.88	1.43e-09	1.25e-06				negative regulation of cell communication (GO:0010648)	1301	34	16.99	+	2	0.000137	0.0208
actin cytoskeleton organization (GO:0030036)	539	22	7.67	+	2.87	1.56e-05	0.00331				regulation of programmed cell death (GO:0043067)	1456	38	19.02	+	2	6.31e-05	0.0111
positive regulation of cell migration (GO:0030335)	522	21	7.43	+	2.83	2.99e-05	0.00511				response to endogenous stimulus (GO:0009719)	1342	35	17.53	+	2	0.00016	0.0232
response to wounding (GO:0009611)	428	17	6.09	+	2.79	0.000199	0.0226
regulation of MAPK cascade (GO:0043408)	658	26	9.36	+	2.78	4.53e-06	0.00132
response to metal ion (GO:0010038)	380	15	5.41	+	2.77	0.000497	0.0449
tissue development (GO:0009888)	1597	63	22.72	+	2.77	2.32e-13	6.07e-10
transmembrane receptor protein tyrosine kinase signaling pathway (GO:0007169)	406	16	5.78	+	2.77	0.000331	0.0327
regulation of locomotion (GO:0040012)	990	39	14.08	+	2.77	1.66e-08	1e-05
cell morphogenesis involved in differentiation (GO:0000904)	517	20	7.36	+	2.72	7.78e-05	0.0109
regulation of anatomical structure morphogenesis (GO:0022603)	908	35	12.92	+	2.71	1.6e-07	7.64e-05
enzyme linked receptor protein signaling pathway (GO:0007167)	598	23	8.51	+	2.7	2.46e-05	0.00455
actin filament-based process (GO:0030029)	599	23	8.52	+	2.7	2.52e-05	0.00461
positive regulation of cell motility (GO:2000147)	547	21	7.78	+	2.7	5.72e-05	0.00881
cell junction organization (GO:0034330)	477	18	6.79	+	2.65	0.000237	0.0259
positive regulation of cellular component movement (GO:0051272)	560	21	7.97	+	2.64	7.88e-05	0.011
positive regulation of locomotion (GO:0040017)	562	21	8	+	2.63	8.27e-05	0.0113
cellular component morphogenesis (GO:0032989)	569	21	8.1	+	2.59	9.77e-05	0.0129
positive regulation of intracellular signal transduction (GO:1902533)	960	35	13.66	+	2.56	5.67e-07	0.000229
anatomical structure morphogenesis (GO:0009653)	2130	76	30.3	+	2.51	6.73e-14	2.12e-10
regulation of cell adhesion (GO:0030155)	737	26	10.49	+	2.48	4.72e-05	0.00765
regulation of multicellular organismal development (GO:2000026)	1294	45	18.41	+	2.44	4.63e-08	2.6e-05
negative regulation of cell differentiation (GO:0045596)	641	22	9.12	+	2.41	0.000255	0.0275
negative regulation of developmental process (GO:0051093)	877	30	12.48	+	2.4	1.48e-05	0.00319
cell morphogenesis (GO:0000902)	675	23	9.6	+	2.4	0.000188	0.0216
regulation of intracellular signal transduction (GO:1902531)	1655	55	23.55	+	2.34	5.14e-09	3.51e-06
regulation of cell population proliferation (GO:0042127)	1650	52	23.47	+	2.22	1.17e-07	5.75e-05
response to cytokine (GO:0034097)	807	25	11.48	+	2.18	0.000387	0.0367
regulation of developmental process (GO:0050793)	2368	72	33.69	+	2.14	6.01e-10	7.87e-07
negative regulation of cell communication (GO:0010648)	1301	39	18.51	+	2.11	1.73e-05	0.00364
positive regulation of cell population proliferation (GO:0008284)	935	28	13.3	+	2.1	0.000333	0.0325
negative regulation of signaling (GO:0023057)	1305	39	18.57	+	2.1	1.79e-05	0.00371
regulation of cell differentiation (GO:0045595)	1496	44	21.28	+	2.07	7.37e-06	0.002
intracellular signal transduction (GO:0035556)	1464	43	20.83	+	2.06	1.03e-05	0.00257
negative regulation of multicellular organismal process (GO:0051241)	991	29	14.1	+	2.06	0.000305	0.031
negative regulation of signal transduction (GO:0009968)	1204	35	17.13	+	2.04	8.35e-05	0.0113
system development (GO:0048731)	4169	120	59.31	+	2.02	1.23e-15	9.69e-12
positive regulation of signal transduction (GO:0009967)	1460	42	20.77	+	2.02	1.8e-05	0.00368
regulation of protein phosphorylation (GO:0001932)	1086	31	15.45	+	2.01	0.000322	0.032
positive regulation of developmental process (GO:0051094)	1267	36	18.03	+	2	0.000122	0.0154
