# Supplementary material for: The RNA-Binding Protein Musashi1 Regulates a Network of Cell Cycle Genes in Group 4 Medulloblastoma
Source: Cells. 2021 Dec 25;11(1):56. doi: 10.3390/cells11010056 (PMC8750343; doi:10.3390/cells11010056)
Supplement: Supplementary file 1 [file cells-11-00056-s001.zip › cells-1410433 supple/Sup Material/Table S3.xlsx]

## Sheet: RIP data
Table S3. Musahi1 target genes in CHLA-01R cells identified by RIP-seq. Sheet 1) Results of the RIP-seq analysis; Sheet 2) Msi1 identified targets; Sheet 3) Gene Ontology analysis of coding transcripts associated with Msi1; Sheet 4) Comparison between Msi1 targets identified in this study and previous studies performed by our lab [5-7]; Sheet 5) Cell cycle and division genes identified in the RNA…
gene.id	gene.symbol	gene.type	log2FC	FDR
ENSG00000279364.1	AC114546.3	TEC	15.418	1.80013e-34
ENSG00000173349.5	SFT2D3	protein_coding	13.3522	9.01868e-24
ENSG00000176868.2	AL358781.1	antisense	11.3139	5.65243e-15
ENSG00000263859.1	AC145207.6	lincRNA	11.1486	1.77244e-17
ENSG00000267697.1	LUZP6	protein_coding	10.7097	4.78005e-16
ENSG00000279033.1	AC090984.1	TEC	10.6803	2.54079e-16
ENSG00000268220.1	AC008040.5	antisense	10.6628	6.13399e-16
ENSG00000257000.1	AC137590.1	antisense	10.2516	3.43651e-15
ENSG00000275327.1	AL354950.2	antisense	10.0813	2.0852e-14
ENSG00000125695.12	AC046185.1	protein_coding	9.96859	4.96557e-13
ENSG00000273184.1	AC010655.4	processed_transcript	9.84751	8.30097e-13
ENSG00000259955.1	AC008741.1	antisense	9.14235	5.13827e-11
ENSG00000273628.1	AL354798.1	unprocessed_pseudogene	9.1407	3.64501e-11
ENSG00000251569.1	AC093899.2	protein_coding	9.06153	2.26501e-10
ENSG00000253851.1	AC025370.1	antisense	9.05484	8.33824e-07
ENSG00000256813.1	AP000777.3	antisense	9.04405	4.70644e-11
ENSG00000258608.1	DNAJC19P9	processed_pseudogene	9.01896	3.30747e-11
ENSG00000267059.2	AC005943.1	protein_coding	8.87453	7.02136e-09
ENSG00000267576.1	AC011472.3	sense_intronic	8.8014	6.81945e-10
ENSG00000199347.1	RNU5E-1	snRNA	8.59765	1.17844e-05
ENSG00000285160.1	AL139082.2	transcribed_unprocessed_pseudogene	8.55629	6.37851e-10
ENSG00000259185.1	AC090971.1	antisense	8.55361	1.02418e-09
ENSG00000270096.1	AC078795.2	antisense	8.5471	7.32728e-09
ENSG00000264501.2	RN7SL731P	misc_RNA	8.5456	1.09965e-09
ENSG00000220793.5	RPL21P119	processed_pseudogene	8.52579	1.27828e-09
ENSG00000274629.1	AC073052.2	antisense	8.48712	1.33603e-08
ENSG00000229944.3	EIF4EP2	processed_pseudogene	8.37348	5.86561e-06
ENSG00000265303.1	AC099850.2	protein_coding	8.25804	1.35056e-07
ENSG00000239014.1	SNORD108	snoRNA	8.2299	3.4336e-06
ENSG00000254680.1	AC079329.1	antisense	8.18386	4.37876e-07
ENSG00000281991.1	TMEM265	protein_coding	8.13095	1.36458e-07
ENSG00000250820.1	AC138965.2	sense_overlapping	7.64298	1.21081e-06
ENSG00000224404.1	Z68323.1	lincRNA	7.62052	7.85104e-05
ENSG00000254612.2	AP001000.1	processed_pseudogene	7.61195	1.14632e-06
ENSG00000212643.3	ZRSR2P1	transcribed_processed_pseudogene	7.49176	9.33944e-07
ENSG00000228638.1	FCF1P2	transcribed_processed_pseudogene	7.36797	2.10712e-05
ENSG00000254893.6	AC113404.3	translated_processed_pseudogene	7.27111	2.5523e-06
ENSG00000259607.1	AC108449.3	antisense	7.25832	7.84747e-05
ENSG00000260122.1	AC068987.2	lincRNA	7.23629	3.66847e-06
ENSG00000279945.1	AC013489.3	TEC	7.15505	0.00471143
ENSG00000273221.1	AL355816.2	antisense	7.15201	0.00501318
ENSG00000266969.1	AP002449.1	antisense	7.10901	7.68317e-06
ENSG00000267225.1	WDR7-OT1	sense_overlapping	7.09487	0.00932434
ENSG00000285853.1	AL137802.3	lincRNA	7.05033	0.00591483
ENSG00000273333.2	AL662884.1	3prime_overlapping_ncRNA	7.04751	0.00700033
ENSG00000285635.1	AC021660.3	protein_coding	7.01313	0.00683935
ENSG00000284969.1	AL049629.2	protein_coding	6.95558	5.92862e-15
ENSG00000243749.1	TMEM35B	protein_coding	6.91807	0.00870644
ENSG00000272864.1	AC135803.1	lincRNA	6.72371	0.00023748
ENSG00000274762.1	AL049777.1	antisense	6.71733	0.0126607
ENSG00000273149.1	AL138963.3	antisense	6.68861	0.000551041
ENSG00000259546.1	AC027808.1	antisense	6.67286	8.84842e-05
ENSG00000259006.1	AC092143.2	antisense	6.65187	0.0002012
ENSG00000188388.10	GOLGA6L3	unprocessed_pseudogene	6.60399	0.0200982
ENSG00000213029.3	SPHAR	protein_coding	6.59786	0.00522204
ENSG00000250472.1	TRIM36-IT1	sense_intronic	6.58094	0.00124766
ENSG00000254873.1	AP001267.1	antisense	6.55283	4.45283e-15
ENSG00000207452.1	RNU6-606P	snRNA	6.51897	0.000157444
ENSG00000260871.1	AC093510.2	sense_overlapping	6.51897	0.000157444
ENSG00000227198.1	C6orf47-AS1	antisense	6.42446	0.0218351
ENSG00000263171.1	AC026954.3	antisense	6.09966	0.000176606
ENSG00000256364.1	AC069234.2	antisense	6.09268	0.0161261
ENSG00000273885.1	RF00493	snoRNA	5.57691	5.06956e-07
ENSG00000229851.1	ARSD-AS1	antisense	5.52538	0.0211048
ENSG00000215237.6	AL592293.1	unprocessed_pseudogene	5.48359	0.00197528
ENSG00000285579.1	AC015687.1	processed_transcript	5.40536	0.00348825
ENSG00000275097.1	AC024940.5	3prime_overlapping_ncRNA	5.36671	1.84463e-15
ENSG00000273275.1	AC017083.2	antisense	5.16189	0.00102125
ENSG00000259169.1	GNRHR2P1	unprocessed_pseudogene	5.11749	0.00895788
ENSG00000267165.1	CHMP1B-AS1	antisense	5.1146	0.00620507
ENSG00000147676.13	MAL2	protein_coding	5.09244	3.9757e-05
ENSG00000233033.1	CASK-AS1	antisense	4.97737	0.00251359
ENSG00000259049.1	AL139317.3	antisense	4.92626	5.80393e-21
ENSG00000174236.3	REP15	protein_coding	4.9113	0.00299401
ENSG00000261604.1	AC114947.2	antisense	4.88181	2.28219e-17
ENSG00000249835.2	VCAN-AS1	antisense	4.87736	6.31077e-05
ENSG00000259985.1	AC017100.1	antisense	4.74054	0.0263867
ENSG00000170540.14	ARL6IP1	protein_coding	4.70106	2.24729e-31
ENSG00000215210.3	RBMXP2	processed_pseudogene	4.65847	0.000183326
ENSG00000236565.3	HNRNPA3P5	processed_pseudogene	4.64107	0.00700033
ENSG00000261120.1	AL133299.1	antisense	4.62803	0.00597984
ENSG00000263823.1	AC009831.1	antisense	4.58398	0.000515044
ENSG00000215472.10	RPL17-C18orf32	protein_coding	4.41992	3.96888e-11
ENSG00000257225.1	AC079601.1	antisense	4.41883	0.0199851
ENSG00000254307.2	AP003692.1	antisense	4.41738	8.47436e-30
ENSG00000260064.1	AC092332.1	sense_intronic	4.37026	0.0258952
ENSG00000275426.1	AC253576.2	sense_intronic	4.36185	0.00213989
ENSG00000251349.3	MSANTD3-TMEFF1	protein_coding	4.33607	4.53413e-106
ENSG00000136888.6	ATP6V1G1	protein_coding	4.30083	1.45479e-116
ENSG00000177432.7	NAP1L5	protein_coding	4.26451	3.72893e-08
ENSG00000136305.11	CIDEB	protein_coding	4.25526	3.94901e-18
ENSG00000210077.1	MT-TV	Mt_tRNA	4.20488	0.0001722
ENSG00000153130.17	SCOC	protein_coding	4.19975	1.66809e-20
ENSG00000273338.1	AC103591.3	antisense	4.17598	2.20292e-06
ENSG00000227617.8	CERS6-AS1	processed_transcript	4.1749	4.1388e-72
ENSG00000134259.3	NGF	protein_coding	4.17044	0.00217627
ENSG00000270040.1	AL356055.1	sense_intronic	4.16367	0.00971201
ENSG00000141682.11	PMAIP1	protein_coding	4.15611	7.17019e-73
ENSG00000163630.10	SYNPR	protein_coding	4.12325	9.40338e-05
ENSG00000224808.1	SRGAP3-AS1	antisense	4.10828	0.024895
ENSG00000270659.1	AC079610.2	lincRNA	4.10379	2.86013e-05
ENSG00000236297.1	AC048351.1	transcribed_processed_pseudogene	4.08526	1.54686e-07
ENSG00000238741.1	SCARNA7	scaRNA	4.06653	5.22018e-33
ENSG00000166128.12	RAB8B	protein_coding	4.06575	5.86324e-41
ENSG00000254892.1	AP003396.4	processed_pseudogene	4.06472	0.0128739
ENSG00000134970.13	TMED7	protein_coding	4.06228	7.89208e-52
ENSG00000102931.7	ARL2BP	protein_coding	4.03194	7.75238e-48
ENSG00000138071.13	ACTR2	protein_coding	3.9852	1.03531e-59
ENSG00000230989.6	HSBP1	protein_coding	3.97579	4.10341e-42
ENSG00000276855.1	AC015922.3	lincRNA	3.95062	0.0208239
ENSG00000279098.1	AC097460.3	TEC	3.93457	0.0173121
ENSG00000135549.14	PKIB	protein_coding	3.9261	6.5352e-12
ENSG00000225339.3	AL354740.1	processed_transcript	3.90004	1.11987e-06
ENSG00000179387.9	ELMOD2	protein_coding	3.86826	1.57124e-73
ENSG00000070831.15	CDC42	protein_coding	3.86626	3.06153e-55
ENSG00000109270.12	LAMTOR3	protein_coding	3.86167	1.30517e-56
ENSG00000155304.5	HSPA13	protein_coding	3.85119	4.99498e-64
ENSG00000103769.9	RAB11A	protein_coding	3.84452	1.80056e-67
ENSG00000144746.6	ARL6IP5	protein_coding	3.84389	1.19198e-15
ENSG00000187957.7	DNER	protein_coding	3.84352	0.0205159
ENSG00000182400.14	TRAPPC6B	protein_coding	3.84236	7.00243e-108
ENSG00000250769.2	AC119751.5	processed_pseudogene	3.83342	0.0133292
ENSG00000183161.5	FANCF	protein_coding	3.82835	0.0192388
ENSG00000250432.5	FAM242C	lincRNA	3.82612	0.0208608
ENSG00000072401.14	UBE2D1	protein_coding	3.81502	3.44311e-33
ENSG00000198843.12	SELENOT	protein_coding	3.81412	1.71439e-22
ENSG00000131171.12	SH3BGRL	protein_coding	3.81377	0.0285239
ENSG00000186469.8	GNG2	protein_coding	3.81224	8.47045e-05
ENSG00000124333.15	VAMP7	protein_coding	3.79569	2.11569e-55
ENSG00000148943.11	LIN7C	protein_coding	3.7844	1.14744e-90
ENSG00000151135.9	TMEM263	protein_coding	3.77494	2.21752e-41
ENSG00000148482.11	SLC39A12	protein_coding	3.76588	0.00649796
ENSG00000186019.10	AC021092.1	antisense	3.76335	0.00017973
ENSG00000258204.1	AC008126.1	processed_pseudogene	3.76046	0.0298732
ENSG00000204899.5	MZT1	protein_coding	3.74988	1.07518e-48
ENSG00000132623.15	ANKEF1	protein_coding	3.74344	1.49726e-29
ENSG00000259884.1	AC025259.3	lincRNA	3.7382	0.0375687
ENSG00000270075.1	AL162742.2	antisense	3.72335	0.02211
ENSG00000183336.8	BOLA2	protein_coding	3.71209	5.8436e-17
ENSG00000164211.12	STARD4	protein_coding	3.71167	4.34571e-15
ENSG00000060982.14	BCAT1	protein_coding	3.6886	4.04995e-29
ENSG00000227751.1	AC004824.1	antisense	3.67862	3.63728e-51
ENSG00000085365.17	SCAMP1	protein_coding	3.66613	1.60212e-48
ENSG00000275496.4	CU633906.1	lincRNA	3.66578	4.65438e-22
ENSG00000137693.13	YAP1	protein_coding	3.66158	2.98505e-07
ENSG00000285864.1	AP000593.4	lincRNA	3.641	4.08718e-11
ENSG00000164484.11	TMEM200A	protein_coding	3.63345	8.77317e-06
ENSG00000227632.2	AC018804.1	unprocessed_pseudogene	3.63337	0.000186432
ENSG00000155096.13	AZIN1	protein_coding	3.6172	1.01936e-80
ENSG00000201208.1	RF00019	misc_RNA	3.61578	0.0288244
ENSG00000267184.1	AC002545.1	processed_pseudogene	3.61451	7.36418e-06
ENSG00000247228.2	AC009060.1	antisense	3.60504	0.000428032
ENSG00000119446.13	RBM18	protein_coding	3.60256	1.33728e-15
ENSG00000123545.5	NDUFAF4	protein_coding	3.59716	1.96644e-26
ENSG00000242441.7	GTF2A1L	protein_coding	3.59056	0.0236476
ENSG00000140905.10	GCSH	protein_coding	3.57781	1.1546e-28
ENSG00000259976.3	AC093010.3	3prime_overlapping_ncRNA	3.57263	0.00181038
ENSG00000277067.4	CU634019.1	lincRNA	3.5631	1.52969e-19
ENSG00000140391.14	TSPAN3	protein_coding	3.56246	8.96983e-118
ENSG00000281453.1	TGFB2-OT1	3prime_overlapping_ncRNA	3.56028	0.0470658
ENSG00000148175.12	STOM	protein_coding	3.54932	1.27538e-07
ENSG00000089063.14	TMEM230	protein_coding	3.53684	1.80562e-54
ENSG00000197045.12	GMFB	protein_coding	3.52024	1.50234e-60
ENSG00000137575.11	SDCBP	protein_coding	3.51677	1.34011e-41
ENSG00000187735.13	TCEA1	protein_coding	3.5148	1.42919e-13
ENSG00000252184.1	RNU2-10P	snRNA	3.50995	0.0472567
ENSG00000179195.15	ZNF664	protein_coding	3.50671	1.86228e-98
ENSG00000047634.14	SCML1	protein_coding	3.48946	1.22747e-73
ENSG00000111711.9	GOLT1B	protein_coding	3.4857	5.85546e-36
ENSG00000186106.11	ANKRD46	protein_coding	3.48199	3.68847e-36
ENSG00000136238.17	RAC1	protein_coding	3.47948	1.4666e-28
ENSG00000136146.14	MED4	protein_coding	3.4722	1.76528e-40
ENSG00000128989.10	ARPP19	protein_coding	3.46098	8.29211e-73
ENSG00000141433.12	ADCYAP1	protein_coding	3.44654	4.0068e-22
ENSG00000272010.1	AC100814.1	lincRNA	3.44202	0.000871324
ENSG00000273181.1	AC131235.4	lincRNA	3.44091	0.0320393
ENSG00000155545.19	MIER3	protein_coding	3.4399	5.06523e-80
ENSG00000119801.12	YPEL5	protein_coding	3.43688	8.24117e-38
ENSG00000173726.10	TOMM20	protein_coding	3.43094	1.33197e-18
ENSG00000139146.13	SINHCAF	protein_coding	3.4306	1.19279e-30
ENSG00000141424.12	SLC39A6	protein_coding	3.42865	1.89035e-66
ENSG00000129657.15	SEC14L1	protein_coding	3.42709	1.2679e-41
ENSG00000248485.1	PCP4L1	protein_coding	3.42355	8.54503e-08
ENSG00000169193.11	CCDC126	protein_coding	3.41098	1.04165e-18
ENSG00000283580.3	AC098484.3	protein_coding	3.40648	0.000690023
ENSG00000182220.14	ATP6AP2	protein_coding	3.39708	2.54428e-67
ENSG00000232220.2	AC008440.2	antisense	3.39476	0.000121889
ENSG00000164096.12	C4orf3	protein_coding	3.38646	4.23072e-21
ENSG00000228452.1	AC098484.1	antisense	3.38383	0.000315521
ENSG00000260032.1	NORAD	lincRNA	3.38085	1.22285e-33
ENSG00000148798.10	INA	protein_coding	3.37521	0.000233618
ENSG00000174007.7	CEP19	protein_coding	3.35113	3.64794e-53
ENSG00000205208.4	C4orf46	protein_coding	3.34928	4.12088e-43
ENSG00000156136.9	DCK	protein_coding	3.34911	1.77563e-34
ENSG00000083937.8	CHMP2B	protein_coding	3.34798	3.17709e-40
ENSG00000273035.1	AC007684.1	sense_intronic	3.34701	6.94557e-05
ENSG00000273156.1	AC124016.2	lincRNA	3.34616	2.16994e-08
ENSG00000120265.17	PCMT1	protein_coding	3.3457	7.66205e-56
ENSG00000268129.1	AC026304.1	lincRNA	3.34214	0.0103352
ENSG00000230223.6	ATXN8OS	antisense	3.34085	5.04914e-15
ENSG00000138678.10	GPAT3	protein_coding	3.32684	0.000102463
ENSG00000119862.12	LGALSL	protein_coding	3.32423	2.28318e-23
ENSG00000101557.14	USP14	protein_coding	3.31833	3.53223e-52
ENSG00000279192.1	PWAR5	TEC	3.318	1.6113e-16
ENSG00000285608.1	AL161665.1	antisense	3.31642	2.09031e-13
ENSG00000122068.12	FYTTD1	protein_coding	3.314	5.2037e-50
ENSG00000105810.9	CDK6	protein_coding	3.31304	9.12594e-17
ENSG00000115540.14	MOB4	protein_coding	3.31161	2.32017e-48
ENSG00000271347.1	AC124312.5	sense_intronic	3.3109	1.00284e-07
ENSG00000136897.7	MRPL50	protein_coding	3.3102	8.23075e-51
ENSG00000204025.7	TRPC5OS	protein_coding	3.30067	0.0283296
ENSG00000231096.1	NDUFB4P3	processed_pseudogene	3.30032	0.0152652
ENSG00000246283.2	AC090510.1	lincRNA	3.29212	6.04762e-13
ENSG00000177485.6	ZBTB33	protein_coding	3.29111	7.71298e-48
ENSG00000173674.10	EIF1AX	protein_coding	3.28533	9.46374e-46
ENSG00000101888.11	NXT2	protein_coding	3.28199	2.45151e-27
ENSG00000200156.1	RNU5B-1	snRNA	3.27849	0.0312704
ENSG00000159167.11	STC1	protein_coding	3.2701	6.49489e-05
ENSG00000273974.1	RF02120	misc_RNA	3.26741	0.000274453
ENSG00000140319.10	SRP14	protein_coding	3.2658	1.94384e-43
ENSG00000186767.6	SPIN4	protein_coding	3.26503	1.29902e-48
ENSG00000170903.10	MSANTD4	protein_coding	3.26443	3.04267e-05
ENSG00000100632.10	ERH	protein_coding	3.25967	1.02439e-91
ENSG00000265241.6	RBM8A	protein_coding	3.25434	5.05148e-63
ENSG00000272239.1	AC011373.1	antisense	3.25253	0.0374096
ENSG00000116791.13	CRYZ	protein_coding	3.25047	9.27309e-29
ENSG00000152193.7	RNF219	protein_coding	3.24381	2.05716e-77
ENSG00000152558.14	TMEM123	protein_coding	3.24337	4.65442e-22
ENSG00000118363.11	SPCS2	protein_coding	3.23738	3.7922e-33
ENSG00000152382.5	TADA1	protein_coding	3.23709	2.79347e-37
ENSG00000267152.1	AC093227.1	lincRNA	3.23587	1.20929e-28
ENSG00000215199.3	YWHAZP6	processed_pseudogene	3.23295	0.0119415
ENSG00000280064.1	AC130304.1	TEC	3.22763	1.14752e-12
ENSG00000101938.14	CHRDL1	protein_coding	3.22337	2.1701e-09
ENSG00000229336.1	AP000568.1	processed_pseudogene	3.22013	5.80947e-08
ENSG00000182628.12	SKA2	protein_coding	3.21224	8.48834e-38
ENSG00000131507.10	NDFIP1	protein_coding	3.20888	1.4039e-34
ENSG00000123091.4	RNF11	protein_coding	3.20834	1.07814e-17
ENSG00000213639.9	PPP1CB	protein_coding	3.20451	1.89035e-66
ENSG00000181061.13	HIGD1A	protein_coding	3.20388	5.46275e-33
ENSG00000174695.9	TMEM167A	protein_coding	3.20364	5.43638e-29
ENSG00000113441.15	LNPEP	protein_coding	3.20068	7.94808e-49
ENSG00000154429.10	CCSAP	protein_coding	3.20024	7.99475e-23
ENSG00000225265.1	TAF1A-AS1	antisense	3.19493	2.982e-05
ENSG00000138061.11	CYP1B1	protein_coding	3.19281	2.0737e-07
ENSG00000165997.4	ARL5B	protein_coding	3.18251	4.11304e-21
ENSG00000109133.12	TMEM33	protein_coding	3.18174	1.33626e-89
ENSG00000116752.5	BCAS2	protein_coding	3.17927	1.544e-43
ENSG00000123505.15	AMD1	protein_coding	3.17647	4.48402e-65
ENSG00000007952.17	NOX1	protein_coding	3.17472	7.66444e-05
ENSG00000210049.1	MT-TF	Mt_tRNA	3.17348	0.00426225
ENSG00000272459.1	AC139795.3	lincRNA	3.17	0.0028574
ENSG00000151881.14	TMEM267	protein_coding	3.16606	1.29201e-21
ENSG00000165704.14	HPRT1	protein_coding	3.16485	7.13524e-18
ENSG00000272308.1	AC104113.1	lincRNA	3.15296	3.11733e-06
ENSG00000134352.19	IL6ST	protein_coding	3.15205	7.62418e-29
ENSG00000188610.12	FAM72B	protein_coding	3.1495	7.01875e-19
ENSG00000104341.16	LAPTM4B	protein_coding	3.1473	9.22428e-14
ENSG00000143742.12	SRP9	protein_coding	3.14681	1.29601e-24
ENSG00000135535.16	CD164	protein_coding	3.14431	3.36e-11
ENSG00000101856.9	PGRMC1	protein_coding	3.14417	5.59488e-25
ENSG00000134986.13	NREP	protein_coding	3.14363	7.51461e-20
ENSG00000155380.11	SLC16A1	protein_coding	3.14126	1.70267e-88
ENSG00000127337.6	YEATS4	protein_coding	3.13658	6.68169e-67
ENSG00000235454.1	HAUS6P3	processed_pseudogene	3.13636	0.0166618
ENSG00000165417.11	GTF2A1	protein_coding	3.13595	7.92578e-43
ENSG00000131979.18	GCH1	protein_coding	3.12356	0.000261026
ENSG00000119280.16	C1orf198	protein_coding	3.12061	8.10202e-23
ENSG00000048392.11	RRM2B	protein_coding	3.1162	1.15996e-26
ENSG00000121481.10	RNF2	protein_coding	3.11367	4.95092e-34
ENSG00000138613.13	APH1B	protein_coding	3.11351	0.038463
ENSG00000160131.13	VMA21	protein_coding	3.10433	1.28302e-58
ENSG00000156735.10	BAG4	protein_coding	3.09872	7.34985e-45
ENSG00000169504.14	CLIC4	protein_coding	3.09814	1.66894e-24
ENSG00000251538.6	LINC02201	lincRNA	3.09539	0.00123816
ENSG00000111911.6	HINT3	protein_coding	3.09471	2.50075e-21
ENSG00000123575.8	FAM199X	protein_coding	3.09368	2.12874e-18
ENSG00000135316.17	SYNCRIP	protein_coding	3.09139	6.77773e-26
ENSG00000138448.11	ITGAV	protein_coding	3.08997	5.4367e-39
ENSG00000252317.1	RF00019	misc_RNA	3.08035	0.0357704
ENSG00000153879.8	CEBPG	protein_coding	3.08012	9.81426e-13
ENSG00000272686.1	AC006333.2	antisense	3.08008	1.21977e-20
ENSG00000279013.1	AC110774.1	TEC	3.07742	0.000169459
ENSG00000259071.1	AL359397.2	lincRNA	3.0726	0.00693961
ENSG00000120802.13	TMPO	protein_coding	3.06267	5.01034e-23
ENSG00000260118.1	AL157700.1	lincRNA	3.06257	0.0147251
ENSG00000116747.12	TROVE2	protein_coding	3.05643	5.02385e-14
ENSG00000163376.11	KBTBD8	protein_coding	3.05634	1.43756e-05
ENSG00000162368.13	CMPK1	protein_coding	3.05562	1.8335e-51
ENSG00000213160.9	KLHL23	protein_coding	3.05477	9.2316e-53
ENSG00000268565.1	AC005339.1	antisense	3.05169	0.0409526
ENSG00000260941.1	LINC00622	sense_overlapping	3.04531	0.0334102
ENSG00000135070.14	ISCA1	protein_coding	3.03604	2.2544e-49
ENSG00000106799.12	TGFBR1	protein_coding	3.02584	8.00857e-29
ENSG00000091317.7	CMTM6	protein_coding	3.02016	1.40564e-13
ENSG00000104765.15	BNIP3L	protein_coding	3.01575	3.79798e-17
ENSG00000201390.1	RNU6-1141P	snRNA	3.01507	0.010511
ENSG00000273584.1	AC096708.3	sense_intronic	3.01412	0.0368939
ENSG00000164323.13	CFAP97	protein_coding	3.0125	1.80836e-15
ENSG00000134248.13	LAMTOR5	protein_coding	3.01158	9.20764e-39
ENSG00000143815.14	LBR	protein_coding	3.00977	6.63216e-29
ENSG00000117906.13	RCN2	protein_coding	3.00547	1.44355e-20
ENSG00000110092.3	CCND1	protein_coding	3.00517	0.00204515
ENSG00000271991.1	AC013400.1	bidirectional_promoter_lncRNA	3.00398	0.00326022
ENSG00000152601.17	MBNL1	protein_coding	3.00348	0.000102027
ENSG00000112183.14	RBM24	protein_coding	3.00166	3.08523e-15
ENSG00000108946.14	PRKAR1A	protein_coding	3.00121	4.58525e-34
ENSG00000153006.15	SREK1IP1	protein_coding	3.00011	3.43415e-57
ENSG00000145358.6	DDIT4L	protein_coding	2.9984	0.00196368
ENSG00000272742.1	AC135457.1	antisense	2.99791	3.85547e-07
ENSG00000100410.7	PHF5A	protein_coding	2.99689	6.37277e-46
ENSG00000153044.9	CENPH	protein_coding	2.99201	5.39214e-29
ENSG00000261113.1	AC009034.1	antisense	2.9909	0.0260896
ENSG00000111328.6	CDK2AP1	protein_coding	2.98842	4.04232e-15
ENSG00000143155.12	TIPRL	protein_coding	2.98836	7.79064e-22
ENSG00000136156.13	ITM2B	protein_coding	2.98808	4.15139e-37
ENSG00000198146.4	ZNF770	protein_coding	2.98689	8.17497e-57
ENSG00000101166.15	PRELID3B	protein_coding	2.98653	1.34078e-20
ENSG00000267160.1	AC091152.2	antisense	2.98624	0.000155155
ENSG00000130024.14	PHF10	protein_coding	2.98108	1.43461e-24
ENSG00000175087.9	PDIK1L	protein_coding	2.97952	1.97444e-52
ENSG00000220205.8	VAMP2	protein_coding	2.97944	2.07105e-11
ENSG00000138386.16	NAB1	protein_coding	2.97804	6.74533e-58
ENSG00000068615.18	REEP1	protein_coding	2.97234	2.19095e-06
ENSG00000123374.10	CDK2	protein_coding	2.97205	7.24657e-51
ENSG00000153140.8	CETN3	protein_coding	2.97195	1.40939e-11
ENSG00000198252.11	STYX	protein_coding	2.9708	6.62113e-51
ENSG00000104497.13	SNX16	protein_coding	2.96854	1.79562e-09
ENSG00000196937.10	FAM3C	protein_coding	2.96842	8.4756e-41
ENSG00000143977.13	SNRPG	protein_coding	2.96833	1.80022e-30
ENSG00000279541.1	AC005261.5	TEC	2.96701	9.46374e-46
ENSG00000170035.15	UBE2E3	protein_coding	2.96643	9.53611e-16
ENSG00000065809.13	FAM107B	protein_coding	2.96239	1.07822e-53
ENSG00000197329.11	PELI1	protein_coding	2.95559	5.94331e-29
ENSG00000273355.1	AP000894.4	lincRNA	2.9536	0.00830388
ENSG00000233906.1	AL445623.1	lincRNA	2.95162	0.0479009
ENSG00000129315.10	CCNT1	protein_coding	2.95008	8.45138e-77
ENSG00000221823.10	PPP3R1	protein_coding	2.94943	3.57318e-33
ENSG00000188706.12	ZDHHC9	protein_coding	2.94646	1.47681e-22
ENSG00000086062.12	B4GALT1	protein_coding	2.94617	0.000576118
ENSG00000155329.11	ZCCHC10	protein_coding	2.94313	7.07082e-31
ENSG00000165389.6	SPTSSA	protein_coding	2.93772	1.93877e-18
ENSG00000163320.10	CGGBP1	protein_coding	2.93573	1.3572e-48
ENSG00000171262.11	FAM98B	protein_coding	2.93138	1.31618e-55
ENSG00000109390.11	NDUFC1	protein_coding	2.93003	1.04378e-30
ENSG00000138764.14	CCNG2	protein_coding	2.92501	4.30633e-06
ENSG00000149313.10	AASDHPPT	protein_coding	2.92417	1.44525e-23
ENSG00000231249.1	ITPR1-DT	antisense	2.92363	0.00189185
ENSG00000143727.15	ACP1	protein_coding	2.92091	1.46288e-20
ENSG00000127863.15	TNFRSF19	protein_coding	2.91997	0.000298115
ENSG00000171033.12	PKIA	protein_coding	2.91996	1.64768e-11
ENSG00000255343.1	AC234917.1	3prime_overlapping_ncRNA	2.91905	0.0025746
ENSG00000170340.10	B3GNT2	protein_coding	2.91566	4.46259e-07
ENSG00000247903.1	AC024896.1	antisense	2.91204	7.42703e-20
ENSG00000268723.1	AC005261.4	processed_pseudogene	2.91039	0.0343604
ENSG00000186130.4	ZBTB6	protein_coding	2.89572	2.31856e-26
ENSG00000099194.5	SCD	protein_coding	2.89504	9.71408e-29
ENSG00000111247.14	RAD51AP1	protein_coding	2.89319	8.7227e-46
ENSG00000177888.7	ZBTB41	protein_coding	2.89125	2.62066e-55
ENSG00000118276.11	B4GALT6	protein_coding	2.89068	0.000532221
ENSG00000152377.13	SPOCK1	protein_coding	2.88703	4.24533e-26
ENSG00000169756.16	LIMS1	protein_coding	2.88191	1.64882e-27
ENSG00000196550.10	FAM72A	protein_coding	2.88095	6.68143e-15
ENSG00000170144.20	HNRNPA3	protein_coding	2.88044	3.32819e-48
ENSG00000113638.13	TTC33	protein_coding	2.87755	1.97213e-36
ENSG00000137142.4	IGFBPL1	protein_coding	2.87362	4.44507e-08
ENSG00000135974.9	C2orf49	protein_coding	2.87007	2.53423e-32
ENSG00000077147.15	TM9SF3	protein_coding	2.86998	5.41563e-61
ENSG00000167005.13	NUDT21	protein_coding	2.86336	1.47958e-51
ENSG00000124795.15	DEK	protein_coding	2.86333	1.2365e-22
ENSG00000281649.1	EBLN3P	lincRNA	2.86042	2.28532e-27
ENSG00000259483.1	AL355073.1	lincRNA	2.85887	0.039449
ENSG00000134001.12	EIF2S1	protein_coding	2.85626	5.33255e-41
ENSG00000170142.11	UBE2E1	protein_coding	2.85319	2.66795e-44
ENSG00000198478.7	SH3BGRL2	protein_coding	2.85265	2.65396e-18
ENSG00000105011.8	ASF1B	protein_coding	2.85193	1.14801e-12
ENSG00000114978.17	MOB1A	protein_coding	2.84968	9.76514e-56
ENSG00000031691.6	CENPQ	protein_coding	2.84939	9.43112e-28
ENSG00000117505.12	DR1	protein_coding	2.84906	8.04979e-75
ENSG00000085449.14	WDFY1	protein_coding	2.84806	8.5396e-30
ENSG00000146476.10	ARMT1	protein_coding	2.84761	2.6435e-19
ENSG00000164209.16	SLC25A46	protein_coding	2.84595	9.29167e-25
ENSG00000278083.1	AC013476.2	processed_pseudogene	2.84447	0.0200068
ENSG00000111269.2	CREBL2	protein_coding	2.84381	5.27713e-17
ENSG00000181704.11	YIPF6	protein_coding	2.84375	5.05158e-35
ENSG00000277726.4	AL109811.4	protein_coding	2.84285	0.0493713
ENSG00000147592.8	LACTB2	protein_coding	2.8424	1.89418e-08
ENSG00000254835.1	RNF185-AS1	antisense	2.84169	1.59132e-17
ENSG00000154640.14	BTG3	protein_coding	2.84044	1.20043e-43
ENSG00000164109.13	MAD2L1	protein_coding	2.83904	4.19492e-48
ENSG00000146070.16	PLA2G7	protein_coding	2.83713	7.26526e-05
ENSG00000197302.10	ZNF720	protein_coding	2.83557	1.68705e-25
ENSG00000139687.15	RB1	protein_coding	2.83532	3.89959e-13
ENSG00000116285.12	ERRFI1	protein_coding	2.83525	1.69696e-19
ENSG00000224531.5	SMIM13	protein_coding	2.8352	2.08414e-38
ENSG00000139826.5	ABHD13	protein_coding	2.83426	6.76395e-17
ENSG00000005893.15	LAMP2	protein_coding	2.83179	3.03365e-52
ENSG00000154642.10	C21orf91	protein_coding	2.83171	1.43617e-43
ENSG00000171016.12	PYGO1	protein_coding	2.82998	1.71918e-56
ENSG00000128595.16	CALU	protein_coding	2.82771	4.0294e-60
ENSG00000253948.1	AC104986.2	lincRNA	2.82096	1.12974e-11
ENSG00000112245.11	PTP4A1	protein_coding	2.81761	1.53303e-62
ENSG00000235609.7	AF127577.4	lincRNA	2.81637	3.73008e-25
ENSG00000117533.14	VAMP4	protein_coding	2.81504	2.57742e-34
ENSG00000119900.8	OGFRL1	protein_coding	2.81456	5.4367e-39
ENSG00000103160.11	HSDL1	protein_coding	2.81446	1.43e-42
ENSG00000136940.13	PDCL	protein_coding	2.80622	2.43016e-38
ENSG00000116918.13	TSNAX	protein_coding	2.80522	5.19963e-40
ENSG00000165832.5	TRUB1	protein_coding	2.80444	4.65753e-61
ENSG00000224515.1	AL590385.1	antisense	2.80434	0.0368908
ENSG00000187325.4	TAF9B	protein_coding	2.80386	2.16907e-19
ENSG00000165169.10	DYNLT3	protein_coding	2.80265	4.42846e-18
ENSG00000214185.3	XPOTP1	processed_pseudogene	2.80243	0.0327378
ENSG00000143622.10	RIT1	protein_coding	2.80172	1.00779e-22
ENSG00000271743.1	AF287957.1	lincRNA	2.80083	7.01754e-08
ENSG00000125814.17	NAPB	protein_coding	2.80067	3.33014e-08
ENSG00000284024.2	HSPA14	protein_coding	2.7994	3.18003e-62
ENSG00000163590.13	PPM1L	protein_coding	2.79912	3.26397e-11
ENSG00000128059.8	PPAT	protein_coding	2.79854	6.3186e-16
ENSG00000022267.16	FHL1	protein_coding	2.79797	4.14376e-10
ENSG00000105887.10	MTPN	protein_coding	2.79606	2.46562e-31
ENSG00000070087.14	PFN2	protein_coding	2.79519	1.60493e-35
ENSG00000102471.14	NDFIP2	protein_coding	2.79335	0.0421368
ENSG00000083312.17	TNPO1	protein_coding	2.79017	7.75471e-38
ENSG00000165410.14	CFL2	protein_coding	2.78821	5.84862e-09
ENSG00000102554.13	KLF5	protein_coding	2.7869	1.93962e-08
ENSG00000067533.5	RRP15	protein_coding	2.78392	3.47522e-18
ENSG00000180957.17	PITPNB	protein_coding	2.78362	4.85673e-25
ENSG00000255085.8	AF186192.2	transcribed_unprocessed_pseudogene	2.77901	0.00451221
ENSG00000106341.10	PPP1R17	protein_coding	2.77895	2.60628e-14
ENSG00000272472.1	AL512283.1	sense_intronic	2.77685	0.0428217
ENSG00000137168.7	PPIL1	protein_coding	2.77446	2.22909e-46
ENSG00000272440.1	AC080013.6	lincRNA	2.77137	0.0021364
ENSG00000111897.6	SERINC1	protein_coding	2.76821	6.45374e-31
ENSG00000273541.1	RF02104	misc_RNA	2.76688	0.0217307
ENSG00000135002.11	RFK	protein_coding	2.76596	1.34262e-31
ENSG00000001561.6	ENPP4	protein_coding	2.76583	6.4407e-23
ENSG00000229325.1	ACAP2-IT1	sense_intronic	2.76352	0.000132971
ENSG00000243317.7	STMP1	protein_coding	2.76257	4.58717e-15
ENSG00000120805.13	ARL1	protein_coding	2.76089	8.57278e-50
ENSG00000213760.10	ATP6V1G2	protein_coding	2.76012	1.78746e-38
ENSG00000171448.8	ZBTB26	protein_coding	2.75951	6.74318e-28
ENSG00000147889.17	CDKN2A	protein_coding	2.75935	0.00241734
ENSG00000213722.8	DDAH2	protein_coding	2.75261	1.76048e-18
ENSG00000270983.1	AL589674.1	processed_pseudogene	2.75172	0.000160434
ENSG00000126945.8	HNRNPH2	protein_coding	2.75046	3.56716e-13
ENSG00000123728.9	RAP2C	protein_coding	2.74873	5.36511e-49
ENSG00000138078.15	PREPL	protein_coding	2.74748	8.12406e-24
ENSG00000134108.12	ARL8B	protein_coding	2.74715	2.69729e-26
ENSG00000255529.8	POLR2M	protein_coding	2.74699	2.09362e-33
ENSG00000260686.1	AC008669.1	sense_overlapping	2.74296	3.02959e-17
ENSG00000271601.3	LIX1L	protein_coding	2.74089	1.74247e-09
ENSG00000099246.16	RAB18	protein_coding	2.74012	3.15489e-50
ENSG00000166803.12	PCLAF	protein_coding	2.73214	1.76855e-21
ENSG00000102401.19	ARMCX3	protein_coding	2.73012	1.77067e-07
ENSG00000176018.12	LYSMD3	protein_coding	2.72638	1.90236e-09
ENSG00000116191.17	RALGPS2	protein_coding	2.72632	2.06817e-18
ENSG00000124145.6	SDC4	protein_coding	2.72421	1.97686e-32
ENSG00000270704.3	AC124312.4	sense_intronic	2.72243	1.49636e-10
ENSG00000172201.11	ID4	protein_coding	2.72198	4.03593e-09
ENSG00000128609.14	NDUFA5	protein_coding	2.72026	5.34629e-15
ENSG00000085491.16	SLC25A24	protein_coding	2.72018	1.82224e-42
ENSG00000252766.1	RNU6-255P	snRNA	2.71762	0.0443778
ENSG00000064652.10	SNX24	protein_coding	2.71548	3.60764e-25
ENSG00000138660.11	AP1AR	protein_coding	2.71468	1.57481e-13
ENSG00000105879.11	CBLL1	protein_coding	2.71438	5.11406e-51
ENSG00000258966.1	GTF3AP2	transcribed_processed_pseudogene	2.7121	0.0429404
ENSG00000270510.1	AP000811.1	processed_pseudogene	2.71194	1.28815e-08
ENSG00000173542.8	MOB1B	protein_coding	2.71115	9.26923e-32
ENSG00000283886.2	BX664615.2	processed_transcript	2.71099	0.0146961
ENSG00000081019.13	RSBN1	protein_coding	2.70691	1.74521e-07
ENSG00000172331.11	BPGM	protein_coding	2.70605	7.14915e-08
ENSG00000255583.2	AC084357.3	transcribed_unprocessed_pseudogene	2.70563	0.00028124
ENSG00000283149.1	AC068631.2	protein_coding	2.70194	2.3414e-08
ENSG00000119965.12	C10orf88	protein_coding	2.69962	7.0427e-27
ENSG00000151414.14	NEK7	protein_coding	2.69627	1.43372e-13
ENSG00000102898.11	NUTF2	protein_coding	2.6962	7.68078e-52
ENSG00000279375.1	AC244517.7	antisense	2.69378	0.00232074
ENSG00000112378.11	PERP	protein_coding	2.69364	0.00126025
ENSG00000136159.3	NUDT15	protein_coding	2.69108	2.50423e-33
ENSG00000196227.10	FAM217B	protein_coding	2.69003	3.78103e-24
ENSG00000147224.11	PRPS1	protein_coding	2.68728	2.43915e-48
ENSG00000276077.4	CU633904.1	lincRNA	2.6864	1.81891e-05
ENSG00000272416.1	AC025175.1	lincRNA	2.68533	0.0107047
ENSG00000173852.14	DPY19L1	protein_coding	2.68488	4.19492e-48
ENSG00000264364.2	DYNLL2	protein_coding	2.68346	1.82143e-22
ENSG00000125629.14	INSIG2	protein_coding	2.68252	3.55857e-14
ENSG00000104427.11	ZC2HC1A	protein_coding	2.67757	0.000424718
ENSG00000189060.5	H1F0	protein_coding	2.67148	0.000958977
ENSG00000272523.1	LINC01023	lincRNA	2.67114	0.0479868
ENSG00000097046.12	CDC7	protein_coding	2.6703	6.21159e-16
ENSG00000100941.8	PNN	protein_coding	2.66793	3.74206e-16
ENSG00000108468.14	CBX1	protein_coding	2.6674	1.04576e-09
ENSG00000066557.5	LRRC40	protein_coding	2.66503	3.28409e-16
ENSG00000139372.14	TDG	protein_coding	2.66206	2.66997e-17
ENSG00000106460.18	TMEM106B	protein_coding	2.66203	8.38488e-49
ENSG00000189266.12	PNRC2	protein_coding	2.66143	1.71291e-30
ENSG00000243960.1	AL390195.1	sense_overlapping	2.66073	1.00576e-26
ENSG00000089220.4	PEBP1	protein_coding	2.65771	1.41548e-43
ENSG00000229048.5	DUTP1	processed_pseudogene	2.65749	0.00870934
ENSG00000162616.8	DNAJB4	protein_coding	2.65473	8.89443e-15
ENSG00000135750.14	KCNK1	protein_coding	2.65237	1.54427e-18
ENSG00000171928.13	TVP23B	protein_coding	2.65207	3.73185e-20
ENSG00000005812.10	FBXL3	protein_coding	2.64821	2.60769e-30
ENSG00000140941.12	MAP1LC3B	protein_coding	2.64785	3.80912e-11
ENSG00000267124.2	AC016588.1	antisense	2.64778	0.0123645
ENSG00000259075.6	POC1B-GALNT4	protein_coding	2.64472	0.0359823
ENSG00000171150.8	SOCS5	protein_coding	2.64219	2.29944e-30
ENSG00000005249.12	PRKAR2B	protein_coding	2.63921	3.1922e-23
ENSG00000111481.9	COPZ1	protein_coding	2.63856	2.50185e-21
ENSG00000174469.21	CNTNAP2	protein_coding	2.63479	1.88322e-05
ENSG00000132912.12	DCTN4	protein_coding	2.63387	7.51461e-20
ENSG00000241764.3	AC002467.1	antisense	2.63193	0.0289007
ENSG00000130224.14	LRCH2	protein_coding	2.63174	0.0127899
ENSG00000183508.4	TENT5C	protein_coding	2.62824	0.0118632
ENSG00000183305.13	MAGEA2B	protein_coding	2.62782	0.0314053
ENSG00000174442.11	ZWILCH	protein_coding	2.62432	7.32203e-19
ENSG00000177425.10	PAWR	protein_coding	2.62228	0.000136934
ENSG00000082213.17	C5orf22	protein_coding	2.62179	6.71941e-28
ENSG00000230797.2	YY2	protein_coding	2.62063	7.03374e-28
ENSG00000172469.15	MANEA	protein_coding	2.61946	1.46165e-36
ENSG00000135241.16	PNPLA8	protein_coding	2.6192	9.06587e-25
ENSG00000124767.6	GLO1	protein_coding	2.61882	6.03587e-27
ENSG00000197780.9	TAF13	protein_coding	2.61865	1.10622e-08
ENSG00000138032.20	PPM1B	protein_coding	2.61668	2.20859e-30
ENSG00000156531.16	PHF6	protein_coding	2.61499	8.21484e-20
ENSG00000225733.5	FGD5-AS1	antisense	2.61302	1.41772e-32
ENSG00000188428.19	BLOC1S5	protein_coding	2.6088	7.2587e-34
ENSG00000278847.1	AC006157.1	lincRNA	2.608	0.003236
ENSG00000008282.8	SYPL1	protein_coding	2.60555	9.14298e-09
ENSG00000168743.12	NPNT	protein_coding	2.60454	0.0490092
ENSG00000143067.4	ZNF697	protein_coding	2.60221	1.13279e-26
ENSG00000156976.16	EIF4A2	protein_coding	2.59877	1.76822e-48
ENSG00000143761.15	ARF1	protein_coding	2.59768	4.65657e-11
ENSG00000164830.18	OXR1	protein_coding	2.59558	6.20585e-23
ENSG00000180346.3	TIGD2	protein_coding	2.59423	5.9701e-06
ENSG00000152642.10	GPD1L	protein_coding	2.59345	2.98377e-31
ENSG00000139163.15	ETNK1	protein_coding	2.58886	2.39152e-44
ENSG00000188612.11	SUMO2	protein_coding	2.58828	1.7014e-14
ENSG00000235532.1	LINC00402	lincRNA	2.58719	0.00683126
ENSG00000175548.8	ALG10B	protein_coding	2.58608	2.51152e-16
ENSG00000198743.6	SLC5A3	protein_coding	2.58525	1.52475e-13
ENSG00000178695.5	KCTD12	protein_coding	2.58382	1.98169e-16
ENSG00000184117.11	NIPSNAP1	protein_coding	2.58367	8.49855e-39
ENSG00000197841.14	ZNF181	protein_coding	2.58325	3.76331e-36
ENSG00000164187.6	LMBRD2	protein_coding	2.57978	2.67736e-22
ENSG00000106031.8	HOXA13	protein_coding	2.57949	0.00085615
ENSG00000228748.2	AL450306.1	antisense	2.57925	4.23098e-07
ENSG00000078140.13	UBE2K	protein_coding	2.57517	3.20782e-41
ENSG00000154639.18	CXADR	protein_coding	2.57509	2.68509e-05
ENSG00000162757.4	C1orf74	protein_coding	2.57338	5.11665e-06
ENSG00000121966.6	CXCR4	protein_coding	2.57048	4.96802e-05
ENSG00000272905.1	AC018648.1	lincRNA	2.5687	0.0297793
ENSG00000169860.6	P2RY1	protein_coding	2.56858	0.000672736
ENSG00000198856.12	OSTC	protein_coding	2.56801	2.5452e-41
ENSG00000034713.7	GABARAPL2	protein_coding	2.56638	1.21975e-22
ENSG00000242261.1	AC018635.1	processed_pseudogene	2.56602	3.63241e-06
ENSG00000168092.13	PAFAH1B2	protein_coding	2.55912	7.87309e-10
ENSG00000188725.7	SMIM15	protein_coding	2.55355	3.31513e-22
ENSG00000114450.9	GNB4	protein_coding	2.55305	6.21428e-55
ENSG00000144935.14	TRPC1	protein_coding	2.55257	3.41428e-33
ENSG00000177565.16	TBL1XR1	protein_coding	2.551	9.21327e-35
ENSG00000168159.11	RNF187	protein_coding	2.55046	0.000432519
ENSG00000198015.12	MRPL42	protein_coding	2.54868	3.96736e-21
ENSG00000117155.16	SSX2IP	protein_coding	2.54599	9.19548e-51
ENSG00000119414.11	PPP6C	protein_coding	2.5452	1.57305e-14
ENSG00000276027.1	RNU12	snRNA	2.54459	7.05507e-08
ENSG00000233381.3	AK4P3	processed_pseudogene	2.54097	7.23294e-10
ENSG00000172667.10	ZMAT3	protein_coding	2.54096	6.53513e-20
ENSG00000169251.12	NMD3	protein_coding	2.5407	6.14576e-12
ENSG00000254198.1	AC113191.1	processed_pseudogene	2.54057	6.41199e-08
ENSG00000137876.9	RSL24D1	protein_coding	2.5405	3.20177e-17
ENSG00000155090.14	KLF10	protein_coding	2.5376	1.03606e-08
ENSG00000276127.1	AL589935.2	processed_pseudogene	2.53676	0.0213261
ENSG00000100528.11	CNIH1	protein_coding	2.53564	3.4457e-15
ENSG00000188647.12	PTAR1	protein_coding	2.53445	7.06341e-35
ENSG00000144959.9	NCEH1	protein_coding	2.53355	2.31866e-14
ENSG00000284902.1	AC074008.1	sense_intronic	2.5333	5.85731e-05
ENSG00000196950.13	SLC39A10	protein_coding	2.53308	3.00579e-17
ENSG00000119013.8	NDUFB3	protein_coding	2.53297	1.00444e-15
ENSG00000175893.11	ZDHHC21	protein_coding	2.53297	1.83397e-21
ENSG00000179454.13	KLHL28	protein_coding	2.53263	7.62026e-44
ENSG00000129128.12	SPCS3	protein_coding	2.5294	6.98137e-15
ENSG00000139154.14	AEBP2	protein_coding	2.52914	1.97827e-12
ENSG00000263513.5	FAM72C	protein_coding	2.52835	3.01901e-06
ENSG00000053770.11	AP5M1	protein_coding	2.52476	1.6921e-18
ENSG00000123268.8	ATF1	protein_coding	2.52208	2.18379e-33
ENSG00000114796.15	KLHL24	protein_coding	2.52098	1.04291e-17
ENSG00000125351.11	UPF3B	protein_coding	2.52088	5.64358e-24
ENSG00000280385.1	AP000648.3	TEC	2.51797	1.75326e-19
ENSG00000171617.13	ENC1	protein_coding	2.51792	3.73633e-54
ENSG00000180370.10	PAK2	protein_coding	2.5169	3.12559e-31
ENSG00000111052.7	LIN7A	protein_coding	2.51353	0.0135907
ENSG00000049130.15	KITLG	protein_coding	2.51286	0.0333596
ENSG00000075790.10	BCAP29	protein_coding	2.51107	3.37454e-15
ENSG00000145331.13	TRMT10A	protein_coding	2.51086	3.60317e-14
ENSG00000157224.15	CLDN12	protein_coding	2.50863	2.99353e-31
ENSG00000182287.14	AP1S2	protein_coding	2.50765	4.32045e-24
ENSG00000279970.1	AC023024.2	TEC	2.50697	5.41358e-25
ENSG00000126821.7	SGPP1	protein_coding	2.5041	4.40731e-15
ENSG00000174136.11	RGMB	protein_coding	2.50109	5.31174e-49
ENSG00000100138.14	SNU13	protein_coding	2.4994	1.60192e-28
ENSG00000113387.11	SUB1	protein_coding	2.49784	9.42765e-20
ENSG00000172115.8	CYCS	protein_coding	2.49689	1.54775e-12
ENSG00000168461.12	RAB31	protein_coding	2.49398	4.37839e-10
ENSG00000184005.10	ST6GALNAC3	protein_coding	2.4931	1.87527e-29
ENSG00000104331.8	IMPAD1	protein_coding	2.49286	4.50648e-32
ENSG00000123472.12	ATPAF1	protein_coding	2.49185	6.64431e-36
ENSG00000182307.13	C8orf33	protein_coding	2.49145	5.80902e-29
ENSG00000080371.5	RAB21	protein_coding	2.49042	1.29285e-19
ENSG00000280106.1	AC008555.8	TEC	2.49028	1.56229e-07
ENSG00000166426.7	CRABP1	protein_coding	2.48921	1.83268e-06
ENSG00000123307.3	NEUROD4	protein_coding	2.48874	0.000351983
ENSG00000140299.11	BNIP2	protein_coding	2.48796	2.72759e-23
ENSG00000173947.13	PIFO	protein_coding	2.48635	0.0295115
ENSG00000114784.3	EIF1B	protein_coding	2.48629	2.20411e-30
ENSG00000106609.16	TMEM248	protein_coding	2.4848	3.52652e-27
ENSG00000172057.9	ORMDL3	protein_coding	2.48368	3.22596e-15
ENSG00000242539.2	AC007620.2	antisense	2.48346	2.51538e-13
ENSG00000171867.16	PRNP	protein_coding	2.48277	4.29987e-39
ENSG00000134086.7	VHL	protein_coding	2.48118	1.56887e-17
ENSG00000174574.15	AKIRIN1	protein_coding	2.48022	4.03479e-34
ENSG00000051108.14	HERPUD1	protein_coding	2.47982	3.05578e-09
ENSG00000087301.8	TXNDC16	protein_coding	2.47757	1.13879e-12
ENSG00000138138.13	ATAD1	protein_coding	2.47606	6.17915e-31
ENSG00000018408.14	WWTR1	protein_coding	2.47456	1.18867e-05
ENSG00000122644.12	ARL4A	protein_coding	2.47406	7.30417e-11
ENSG00000154678.16	PDE1C	protein_coding	2.47399	1.91803e-11
ENSG00000139644.12	TMBIM6	protein_coding	2.47375	5.97403e-13
ENSG00000260804.3	LINC01963	lincRNA	2.47219	2.4356e-07
ENSG00000100614.17	PPM1A	protein_coding	2.4715	2.01743e-33
ENSG00000176714.9	CCDC121	protein_coding	2.47028	2.21823e-19
ENSG00000071537.13	SEL1L	protein_coding	2.46983	1.22486e-18
ENSG00000176055.9	MBLAC2	protein_coding	2.46961	1.39284e-22
ENSG00000104231.10	ZFAND1	protein_coding	2.46884	1.54652e-17
ENSG00000263006.6	ROCK1P1	transcribed_unprocessed_pseudogene	2.46829	0.00434406
ENSG00000143183.16	TMCO1	protein_coding	2.46815	2.68185e-19
ENSG00000174738.12	NR1D2	protein_coding	2.4668	7.15837e-26
ENSG00000139133.6	ALG10	protein_coding	2.46647	3.38433e-34
ENSG00000101752.11	MIB1	protein_coding	2.46644	3.11712e-16
ENSG00000165443.11	PHYHIPL	protein_coding	2.46613	0.0107705
ENSG00000170270.4	GON7	protein_coding	2.46487	6.41216e-15
ENSG00000000003.14	TSPAN6	protein_coding	2.46374	6.37596e-27
ENSG00000259531.2	AC022306.1	processed_pseudogene	2.46338	0.0465631
ENSG00000153250.19	RBMS1	protein_coding	2.4609	0.000706727
ENSG00000048740.18	CELF2	protein_coding	2.4607	6.89559e-47
ENSG00000170348.8	TMED10	protein_coding	2.46062	4.38057e-21
ENSG00000163430.11	FSTL1	protein_coding	2.46061	0.00103334
ENSG00000089335.20	ZNF302	protein_coding	2.46037	4.47003e-34
ENSG00000171848.14	RRM2	protein_coding	2.45849	1.53551e-07
ENSG00000258940.2	AL132639.2	antisense	2.45836	0.0484584
ENSG00000218739.9	CEBPZOS	protein_coding	2.45825	2.8841e-37
ENSG00000166471.10	TMEM41B	protein_coding	2.45655	5.29961e-29
ENSG00000176641.10	RNF152	protein_coding	2.45581	7.33802e-06
ENSG00000133731.9	IMPA1	protein_coding	2.45501	2.91762e-38
ENSG00000215301.10	DDX3X	protein_coding	2.45496	2.68659e-33
ENSG00000207721.1	MIR186	miRNA	2.45478	0.000237686
ENSG00000170385.9	SLC30A1	protein_coding	2.45314	7.35947e-10
ENSG00000068366.19	ACSL4	protein_coding	2.45156	2.19381e-37
ENSG00000244122.2	UGT1A7	protein_coding	2.45146	0.0318735
ENSG00000198833.6	UBE2J1	protein_coding	2.45028	7.90508e-37
ENSG00000272886.5	DCP1A	protein_coding	2.44963	1.70683e-15
ENSG00000267615.1	AC087289.4	antisense	2.44844	3.84753e-06
ENSG00000168214.20	RBPJ	protein_coding	2.44748	2.81859e-47
ENSG00000247400.3	DNAJC3-DT	lincRNA	2.44473	0.000739299
ENSG00000232186.1	AL137013.1	processed_pseudogene	2.4442	0.0244303
ENSG00000173598.13	NUDT4	protein_coding	2.44407	1.7999e-30
ENSG00000138069.17	RAB1A	protein_coding	2.44377	2.19826e-24
ENSG00000169446.5	MMGT1	protein_coding	2.44183	1.92509e-45
ENSG00000222467.1	RF00019	misc_RNA	2.44131	0.0046417
ENSG00000259132.1	AL132780.3	protein_coding	2.441	0.0129353
ENSG00000146386.7	ABRACL	protein_coding	2.44087	0.0294057
ENSG00000260526.1	AC109347.1	antisense	2.43959	3.08627e-07
ENSG00000177932.6	ZNF354C	protein_coding	2.43681	2.76055e-07
ENSG00000272398.5	CD24	protein_coding	2.43661	0.00381565
ENSG00000128791.11	TWSG1	protein_coding	2.43622	7.16315e-36
ENSG00000279232.2	AC008522.1	antisense	2.43608	1.3127e-14
ENSG00000135999.11	EPC2	protein_coding	2.43157	4.23932e-17
ENSG00000164091.11	WDR82	protein_coding	2.431	3.39244e-44
ENSG00000010404.17	IDS	protein_coding	2.4297	2.27178e-15
ENSG00000165434.7	PGM2L1	protein_coding	2.42922	2.17569e-28
ENSG00000157514.16	TSC22D3	protein_coding	2.42888	1.17888e-06
ENSG00000225507.1	AC069282.1	processed_pseudogene	2.42758	1.87922e-13
ENSG00000116406.18	EDEM3	protein_coding	2.42754	2.64704e-15
ENSG00000170965.9	PLAC1	protein_coding	2.42743	0.000238476
ENSG00000139517.8	LNX2	protein_coding	2.42693	5.04139e-39
ENSG00000144320.13	LNPK	protein_coding	2.42548	3.53548e-09
ENSG00000198618.5	PPIAP22	processed_pseudogene	2.4236	5.12057e-25
ENSG00000113575.9	PPP2CA	protein_coding	2.42247	3.67988e-41
ENSG00000232043.1	AL133230.1	antisense	2.42246	2.74395e-18
ENSG00000247556.6	OIP5-AS1	processed_transcript	2.42164	2.89661e-48
ENSG00000260197.1	AC010889.1	lincRNA	2.4189	6.79902e-13
ENSG00000151151.5	IPMK	protein_coding	2.41881	6.78218e-09
ENSG00000197050.10	ZNF420	protein_coding	2.41837	7.34985e-45
ENSG00000110906.12	KCTD10	protein_coding	2.41734	3.13387e-10
ENSG00000280123.1	AC023632.6	TEC	2.41718	3.2609e-11
ENSG00000163449.10	TMEM169	protein_coding	2.41671	1.43797e-09
ENSG00000172071.11	EIF2AK3	protein_coding	2.4163	5.26261e-09
ENSG00000205659.10	LIN52	protein_coding	2.41	4.58678e-22
ENSG00000253719.3	ATXN7L3B	protein_coding	2.40489	1.79419e-06
ENSG00000134602.15	STK26	protein_coding	2.40293	2.03854e-25
ENSG00000102024.17	PLS3	protein_coding	2.402	2.11301e-13
ENSG00000183726.10	TMEM50A	protein_coding	2.40066	1.50056e-23
ENSG00000180425.11	C11orf71	protein_coding	2.40048	1.46599e-14
ENSG00000115392.11	FANCL	protein_coding	2.40008	6.20622e-09
ENSG00000172954.13	LCLAT1	protein_coding	2.39977	1.72121e-07
ENSG00000106355.9	LSM5	protein_coding	2.39926	9.85617e-23
ENSG00000113583.7	C5orf15	protein_coding	2.39918	1.09871e-25
ENSG00000162734.12	PEA15	protein_coding	2.39875	1.28814e-12
ENSG00000280025.1	AL008638.6	lincRNA	2.39868	0.000124401
ENSG00000137942.16	FNBP1L	protein_coding	2.3969	1.15598e-38
ENSG00000162599.15	NFIA	protein_coding	2.39417	2.66046e-08
ENSG00000106153.12	CHCHD2	protein_coding	2.39291	3.20377e-50
ENSG00000113595.14	TRIM23	protein_coding	2.39217	4.01989e-33
ENSG00000177917.10	ARL6IP6	protein_coding	2.38857	3.45377e-26
ENSG00000137075.17	RNF38	protein_coding	2.38714	1.15963e-36
ENSG00000169018.5	FEM1B	protein_coding	2.38609	7.91315e-37
ENSG00000176624.10	MEX3C	protein_coding	2.38287	2.92749e-34
ENSG00000182831.11	C16orf72	protein_coding	2.38233	1.24792e-43
ENSG00000114331.13	ACAP2	protein_coding	2.3815	9.19689e-35
ENSG00000204802.3	AL590399.1	lincRNA	2.38136	0.000156123
ENSG00000180537.12	RNF182	protein_coding	2.38034	0.00219432
ENSG00000179941.7	BBS10	protein_coding	2.37512	2.59577e-29
ENSG00000189367.14	KIAA0408	protein_coding	2.37509	1.36207e-05
ENSG00000046653.14	GPM6B	protein_coding	2.37358	3.12571e-15
ENSG00000139726.10	DENR	protein_coding	2.37347	3.45687e-35
ENSG00000113083.13	LOX	protein_coding	2.37338	5.61412e-12
ENSG00000182534.13	MXRA7	protein_coding	2.37189	5.93848e-23
ENSG00000226889.3	AL359541.1	antisense	2.3698	2.79959e-05
ENSG00000163788.13	SNRK	protein_coding	2.36895	1.75066e-12
ENSG00000143401.14	ANP32E	protein_coding	2.36778	2.91183e-35
ENSG00000244184.1	AC091153.3	antisense	2.36728	0.0439412
ENSG00000164466.12	SFXN1	protein_coding	2.36688	3.92126e-16
ENSG00000075089.9	ACTR6	protein_coding	2.36671	9.18817e-22
ENSG00000103021.9	CCDC113	protein_coding	2.36616	1.08578e-20
ENSG00000023572.9	GLRX2	protein_coding	2.36598	3.69604e-11
ENSG00000134308.13	YWHAQ	protein_coding	2.36382	4.63668e-21
ENSG00000091039.16	OSBPL8	protein_coding	2.36363	1.03872e-34
ENSG00000106537.7	TSPAN13	protein_coding	2.36034	1.96094e-05
ENSG00000182013.17	PNMA8A	protein_coding	2.35892	8.66829e-15
ENSG00000106025.8	TSPAN12	protein_coding	2.35876	6.74153e-11
ENSG00000170113.15	NIPA1	protein_coding	2.35655	4.86709e-25
ENSG00000278421.1	RF02119	misc_RNA	2.35607	0.0205033
ENSG00000173451.6	THAP2	protein_coding	2.35475	1.39581e-14
ENSG00000164284.14	GRPEL2	protein_coding	2.35422	3.71179e-10
ENSG00000197121.14	PGAP1	protein_coding	2.35346	4.47161e-37
ENSG00000178694.9	NSUN3	protein_coding	2.35257	1.45279e-12
ENSG00000064726.9	BTBD1	protein_coding	2.35189	4.70604e-39
ENSG00000168374.10	ARF4	protein_coding	2.35136	4.6091e-33
ENSG00000162980.16	ARL5A	protein_coding	2.35124	2.56886e-32
ENSG00000180440.3	SERTM1	protein_coding	2.35091	0.00912225
ENSG00000183255.11	PTTG1IP	protein_coding	2.34979	2.57746e-29
ENSG00000014919.12	COX15	protein_coding	2.3489	1.23268e-17
ENSG00000227449.8	FGF7P6	transcribed_unprocessed_pseudogene	2.34857	0.0332809
ENSG00000107798.17	LIPA	protein_coding	2.34756	3.33179e-12
ENSG00000205213.13	LGR4	protein_coding	2.34647	2.38378e-19
ENSG00000133703.11	KRAS	protein_coding	2.34561	3.03179e-21
ENSG00000145284.11	SCD5	protein_coding	2.34536	2.12206e-12
ENSG00000108064.10	TFAM	protein_coding	2.34422	9.18804e-44
ENSG00000163602.10	RYBP	protein_coding	2.34339	3.89903e-43
ENSG00000123983.13	ACSL3	protein_coding	2.34284	1.59824e-09
ENSG00000133101.9	CCNA1	protein_coding	2.34276	0.00241553
ENSG00000121644.18	DESI2	protein_coding	2.34157	2.10831e-10
ENSG00000138398.15	PPIG	protein_coding	2.3408	2.89355e-43
ENSG00000260838.3	AC022893.2	lincRNA	2.33988	9.8728e-08
ENSG00000052723.11	SIKE1	protein_coding	2.33915	1.41617e-24
ENSG00000106771.12	TMEM245	protein_coding	2.33914	2.39636e-19
ENSG00000128872.9	TMOD2	protein_coding	2.33876	2.80604e-08
ENSG00000156162.16	DPY19L4	protein_coding	2.33858	1.34797e-12
ENSG00000273367.1	AL355472.4	antisense	2.33846	0.00010985
ENSG00000167220.11	HDHD2	protein_coding	2.33655	2.64814e-15
ENSG00000279427.1	AC007490.1	TEC	2.33532	0.0138274
ENSG00000146411.5	SLC2A12	protein_coding	2.33488	2.23202e-06
ENSG00000112874.9	NUDT12	protein_coding	2.33332	6.09878e-11
ENSG00000280320.1	AC025262.3	TEC	2.33279	5.9791e-06
ENSG00000115365.11	LANCL1	protein_coding	2.33192	5.33351e-10
ENSG00000155330.9	C16orf87	protein_coding	2.33185	1.9112e-18
ENSG00000132388.12	UBE2G1	protein_coding	2.33165	1.81234e-07
ENSG00000143751.9	SDE2	protein_coding	2.33061	2.817e-15
ENSG00000144231.10	POLR2D	protein_coding	2.33024	1.13018e-36
ENSG00000104660.18	LEPROTL1	protein_coding	2.32921	1.13642e-19
ENSG00000244491.1	AL021707.5	antisense	2.32917	0.0168863
ENSG00000113811.10	SELENOK	protein_coding	2.32836	8.30804e-09
ENSG00000145920.14	CPLX2	protein_coding	2.32549	0.0219637
ENSG00000205269.5	TMEM170B	protein_coding	2.32507	1.51362e-12
ENSG00000067955.13	CBFB	protein_coding	2.32392	5.15376e-31
ENSG00000138018.17	SELENOI	protein_coding	2.32209	5.71545e-42
ENSG00000178567.7	EPM2AIP1	protein_coding	2.32019	0.00805697
ENSG00000076716.8	GPC4	protein_coding	2.31567	0.00126986
ENSG00000182093.15	WRB	protein_coding	2.31505	1.98313e-36
ENSG00000137494.13	ANKRD42	protein_coding	2.31504	8.08076e-18
ENSG00000082497.11	SERTAD4	protein_coding	2.31428	0.0149909
ENSG00000122042.9	UBL3	protein_coding	2.31379	2.12964e-11
ENSG00000164305.18	CASP3	protein_coding	2.31243	1.89812e-13
ENSG00000168288.12	MMADHC	protein_coding	2.31239	1.65434e-17
ENSG00000205133.11	TRIQK	protein_coding	2.31235	7.17317e-27
ENSG00000162433.14	AK4	protein_coding	2.31044	4.22679e-19
ENSG00000164983.7	TMEM65	protein_coding	2.30869	7.53365e-05
ENSG00000101966.12	XIAP	protein_coding	2.30844	5.97369e-39
ENSG00000068383.18	INPP5A	protein_coding	2.30838	9.58385e-13
ENSG00000177889.9	UBE2N	protein_coding	2.30828	2.69415e-32
ENSG00000151233.10	GXYLT1	protein_coding	2.30816	2.13211e-06
ENSG00000145391.13	SETD7	protein_coding	2.30661	0.00133208
ENSG00000068305.17	MEF2A	protein_coding	2.30489	1.05922e-07
ENSG00000094841.13	UPRT	protein_coding	2.30478	6.97026e-09
ENSG00000134597.15	RBMX2	protein_coding	2.30454	2.89703e-42
ENSG00000226702.1	MIR217HG	lincRNA	2.30408	0.00320862
ENSG00000165672.6	PRDX3	protein_coding	2.30385	1.50761e-23
ENSG00000196776.15	CD47	protein_coding	2.30295	6.88605e-35
ENSG00000182552.14	RWDD4	protein_coding	2.30203	2.99275e-18
ENSG00000092531.9	SNAP23	protein_coding	2.30081	1.00885e-05
ENSG00000181904.8	C5orf24	protein_coding	2.30047	3.45537e-36
ENSG00000145439.11	CBR4	protein_coding	2.29957	4.48268e-11
ENSG00000263465.4	SRSF8	protein_coding	2.29913	6.43904e-11
ENSG00000056736.9	IL17RB	protein_coding	2.29815	4.78884e-05
ENSG00000145365.10	TIFA	protein_coding	2.298	8.66844e-38
ENSG00000107372.12	ZFAND5	protein_coding	2.29709	2.14082e-32
ENSG00000148154.9	UGCG	protein_coding	2.29499	5.28858e-25
ENSG00000104332.11	SFRP1	protein_coding	2.29377	2.11647e-05
ENSG00000084733.10	RAB10	protein_coding	2.29325	4.07419e-17
ENSG00000077458.12	FAM76B	protein_coding	2.29267	7.57812e-09
ENSG00000213516.9	RBMXL1	protein_coding	2.28953	1.24388e-25
ENSG00000242265.5	PEG10	protein_coding	2.2891	0.0311234
ENSG00000096717.11	SIRT1	protein_coding	2.28908	6.79029e-40
ENSG00000142686.7	C1orf216	protein_coding	2.28893	3.92879e-14
ENSG00000106723.16	SPIN1	protein_coding	2.288	3.79987e-27
ENSG00000259623.1	AC125257.1	sense_overlapping	2.2859	1.74005e-18
ENSG00000151366.12	NDUFC2	protein_coding	2.28579	8.09083e-22
ENSG00000155961.4	RAB39B	protein_coding	2.28481	0.0131427
ENSG00000185222.9	TCEAL9	protein_coding	2.28473	4.23783e-06
ENSG00000161813.21	LARP4	protein_coding	2.28427	1.82432e-15
ENSG00000277462.1	ZNF670	protein_coding	2.28387	1.81375e-22
ENSG00000074211.13	PPP2R2C	protein_coding	2.28248	0.00791232
ENSG00000129028.8	THAP10	protein_coding	2.28153	4.39992e-15
ENSG00000136193.16	SCRN1	protein_coding	2.28089	2.11505e-09
ENSG00000279348.1	AC012513.3	TEC	2.2789	3.36748e-07
ENSG00000119048.7	UBE2B	protein_coding	2.27778	9.16875e-15
ENSG00000238140.1	AC104170.2	antisense	2.27694	0.0024265
ENSG00000163605.14	PPP4R2	protein_coding	2.27604	7.06551e-42
ENSG00000249572.1	AC034231.1	antisense	2.27588	0.00109887
ENSG00000156639.11	ZFAND3	protein_coding	2.27489	2.31691e-33
ENSG00000273723.1	AL139089.1	lincRNA	2.27367	6.54458e-08
ENSG00000151748.14	SAV1	protein_coding	2.27235	2.55464e-35
ENSG00000105835.11	NAMPT	protein_coding	2.27125	9.01868e-24
ENSG00000118518.15	RNF146	protein_coding	2.26965	1.41548e-43
ENSG00000139318.7	DUSP6	protein_coding	2.26955	4.71498e-19
ENSG00000224568.1	LINC01886	lincRNA	2.26854	0.0204245
ENSG00000164603.11	BMT2	protein_coding	2.26805	4.10538e-18
ENSG00000107815.9	TWNK	protein_coding	2.266	1.00781e-09
ENSG00000136451.8	VEZF1	protein_coding	2.26539	1.87626e-41
ENSG00000086289.11	EPDR1	protein_coding	2.26521	9.21372e-30
ENSG00000072041.16	SLC6A15	protein_coding	2.26299	1.063e-08
ENSG00000260912.1	AL158206.1	sense_overlapping	2.26214	5.25465e-11
ENSG00000181315.10	ZNF322	protein_coding	2.26163	9.14043e-17
ENSG00000281468.1	AC006504.8	sense_intronic	2.26135	2.58798e-05
ENSG00000235531.9	MSC-AS1	antisense	2.26	0.00126025
ENSG00000107560.11	RAB11FIP2	protein_coding	2.25865	2.60733e-14
ENSG00000144597.13	EAF1	protein_coding	2.2557	2.89661e-48
ENSG00000164330.16	EBF1	protein_coding	2.2553	2.05895e-09
ENSG00000177034.15	MTX3	protein_coding	2.25469	2.19434e-08
ENSG00000131370.15	SH3BP5	protein_coding	2.25429	3.79186e-09
ENSG00000086619.13	ERO1B	protein_coding	2.2538	0.000247308
ENSG00000172795.15	DCP2	protein_coding	2.25277	1.10262e-13
ENSG00000187398.11	LUZP2	protein_coding	2.25179	0.0199561
ENSG00000104635.13	SLC39A14	protein_coding	2.25154	7.2123e-06
ENSG00000255893.1	AP000786.1	antisense	2.25029	0.00035173
ENSG00000271207.1	MTCO1P22	processed_pseudogene	2.24881	0.0347176
ENSG00000139505.11	MTMR6	protein_coding	2.24773	0.00272246
ENSG00000280374.1	AC019080.5	sense_intronic	2.24733	0.0021816
ENSG00000120159.12	CAAP1	protein_coding	2.24704	9.93354e-23
ENSG00000185305.10	ARL15	protein_coding	2.24667	2.71647e-11
ENSG00000186432.8	KPNA4	protein_coding	2.2445	6.25604e-17
ENSG00000154059.10	IMPACT	protein_coding	2.24335	8.33791e-17
ENSG00000141425.17	RPRD1A	protein_coding	2.24043	2.60957e-25
ENSG00000079950.13	STX7	protein_coding	2.23697	1.64942e-19
ENSG00000152932.7	RAB3C	protein_coding	2.23639	0.0253949
ENSG00000276814.1	AC004801.6	lincRNA	2.23559	0.00420106
ENSG00000130962.17	PRRG1	protein_coding	2.23295	2.25307e-27
ENSG00000117054.13	ACADM	protein_coding	2.23291	1.50763e-13
ENSG00000265415.1	AC099850.3	antisense	2.23267	7.85637e-09
ENSG00000250902.1	SMAD1-AS1	antisense	2.23159	0.00534523
ENSG00000184349.12	EFNA5	protein_coding	2.23115	1.03374e-05
ENSG00000116095.10	PLEKHA3	protein_coding	2.23008	3.32781e-08
ENSG00000133393.12	FOPNL	protein_coding	2.23007	1.28436e-20
ENSG00000100522.9	GNPNAT1	protein_coding	2.22991	5.06162e-07
ENSG00000119640.8	ACYP1	protein_coding	2.22938	4.84305e-08
ENSG00000215712.10	TMEM242	protein_coding	2.22754	2.07591e-26
ENSG00000162702.7	ZNF281	protein_coding	2.22597	1.64622e-17
ENSG00000168175.14	MAPK1IP1L	protein_coding	2.22548	9.53877e-43
ENSG00000153574.8	RPIA	protein_coding	2.22488	0.000248498
ENSG00000145354.11	CISD2	protein_coding	2.22473	7.68061e-29
ENSG00000168566.12	SNRNP48	protein_coding	2.22364	0.000114867
ENSG00000156875.13	MFSD14A	protein_coding	2.2233	1.17527e-23
ENSG00000137770.13	CTDSPL2	protein_coding	2.22308	2.93308e-34
ENSG00000075303.12	SLC25A40	protein_coding	2.22292	9.83793e-39
ENSG00000119396.10	RAB14	protein_coding	2.22224	2.12302e-14
ENSG00000137563.11	GGH	protein_coding	2.2217	4.40611e-10
ENSG00000060749.15	QSER1	protein_coding	2.22161	1.34823e-12
ENSG00000234545.7	FAM133B	protein_coding	2.22052	4.56956e-36
ENSG00000114902.13	SPCS1	protein_coding	2.21976	2.16007e-30
ENSG00000274630.1	AC125257.2	antisense	2.21897	4.74098e-08
ENSG00000197557.6	TTC30A	protein_coding	2.21829	2.11365e-10
ENSG00000205808.5	PLPP6	protein_coding	2.21799	3.37612e-19
ENSG00000198689.11	SLC9A6	protein_coding	2.21783	1.1124e-26
ENSG00000116473.14	RAP1A	protein_coding	2.21722	4.95266e-16
ENSG00000139324.11	TMTC3	protein_coding	2.21686	4.87193e-20
ENSG00000154813.9	DPH3	protein_coding	2.21657	7.86834e-16
ENSG00000267034.1	AC010980.2	lincRNA	2.21603	6.62223e-05
ENSG00000151239.13	TWF1	protein_coding	2.21536	1.10237e-11
ENSG00000188419.13	CHM	protein_coding	2.21481	0.00742898
ENSG00000138760.9	SCARB2	protein_coding	2.21438	4.54436e-20
ENSG00000180818.4	HOXC10	protein_coding	2.21427	0.00150808
ENSG00000143771.11	CNIH4	protein_coding	2.21321	8.4319e-06
ENSG00000163577.7	EIF5A2	protein_coding	2.21243	5.10008e-06
ENSG00000148737.16	TCF7L2	protein_coding	2.2117	1.68837e-16
ENSG00000155099.7	PIP4P2	protein_coding	2.21027	0.0450705
ENSG00000279225.1	AC138305.3	TEC	2.20911	0.00264185
ENSG00000136986.9	DERL1	protein_coding	2.20751	2.24729e-31
ENSG00000110321.16	EIF4G2	protein_coding	2.20741	1.83432e-17
ENSG00000153214.10	TMEM87B	protein_coding	2.20726	1.26839e-19
ENSG00000165355.7	FBXO33	protein_coding	2.20602	7.74772e-15
ENSG00000187676.7	B3GLCT	protein_coding	2.20543	8.69434e-07
ENSG00000111885.6	MAN1A1	protein_coding	2.20442	0.000372564
ENSG00000259948.2	AC124068.1	processed_pseudogene	2.20133	0.00307196
ENSG00000186288.5	PABPC1L2A	protein_coding	2.20102	0.0325156
ENSG00000159197.3	KCNE2	protein_coding	2.20083	0.0339362
ENSG00000012963.14	UBR7	protein_coding	2.20046	2.83841e-21
ENSG00000028528.14	SNX1	protein_coding	2.19907	3.73885e-19
ENSG00000136450.12	SRSF1	protein_coding	2.19858	3.04353e-34
ENSG00000112972.14	HMGCS1	protein_coding	2.1982	1.97386e-06
ENSG00000156587.15	UBE2L6	protein_coding	2.19817	0.0479127
ENSG00000197965.11	MPZL1	protein_coding	2.198	1.27216e-06
ENSG00000029993.14	HMGB3	protein_coding	2.19785	1.34508e-12
ENSG00000268713.1	AC005261.3	lincRNA	2.19738	2.25736e-14
ENSG00000137502.9	RAB30	protein_coding	2.19637	6.31537e-06
ENSG00000163281.11	GNPDA2	protein_coding	2.19523	7.35988e-18
ENSG00000244115.1	DNAJC25-GNG10	protein_coding	2.19479	0.00384743
ENSG00000261063.1	AC009139.2	antisense	2.19419	8.49439e-05
ENSG00000285990.1	AL589743.7	transcribed_unprocessed_pseudogene	2.19238	0.0232875
ENSG00000174721.9	FGFBP3	protein_coding	2.19195	0.00114104
ENSG00000240184.6	PCDHGC3	protein_coding	2.18975	0.00148436
ENSG00000152332.15	UHMK1	protein_coding	2.18917	1.13192e-07
ENSG00000134049.5	IER3IP1	protein_coding	2.18888	1.36974e-10
ENSG00000086300.15	SNX10	protein_coding	2.18754	0.00971201
ENSG00000112186.11	CAP2	protein_coding	2.18748	1.43596e-10
ENSG00000144815.15	NXPE3	protein_coding	2.18666	1.12994e-18
ENSG00000259959.1	AC107068.1	lincRNA	2.18663	3.67396e-22
ENSG00000184007.20	PTP4A2	protein_coding	2.18523	1.96857e-42
ENSG00000240024.5	LINC00888	transcribed_unprocessed_pseudogene	2.18492	0.000195949
ENSG00000085721.12	RRN3	protein_coding	2.18381	8.16974e-19
ENSG00000162511.7	LAPTM5	protein_coding	2.18295	0.00484679
ENSG00000108256.8	NUFIP2	protein_coding	2.18262	4.92239e-27
ENSG00000147862.16	NFIB	protein_coding	2.18199	0.000106404
ENSG00000255112.2	CHMP1B	protein_coding	2.18082	1.28636e-10
ENSG00000180938.5	ZNF572	protein_coding	2.18053	4.00791e-16
ENSG00000104756.15	KCTD9	protein_coding	2.18009	4.26549e-15
ENSG00000185697.16	MYBL1	protein_coding	2.18005	0.00153595
ENSG00000131116.11	ZNF428	protein_coding	2.17973	5.20374e-17
ENSG00000104343.19	UBE2W	protein_coding	2.17911	2.49428e-20
ENSG00000174010.9	KLHL15	protein_coding	2.17803	5.79689e-28
ENSG00000265478.2	AC107982.3	lincRNA	2.17737	0.00476144
ENSG00000168772.10	CXXC4	protein_coding	2.17669	0.00193149
ENSG00000159873.9	CCDC117	protein_coding	2.17649	3.9646e-08
ENSG00000115484.14	CCT4	protein_coding	2.17645	4.15758e-06
ENSG00000165416.14	SUGT1	protein_coding	2.17635	1.53203e-29
ENSG00000081320.10	STK17B	protein_coding	2.17583	9.22049e-20
ENSG00000137760.14	ALKBH8	protein_coding	2.1753	7.1251e-05
ENSG00000268654.1	MIMT1	lincRNA	2.17041	0.0336684
ENSG00000257151.1	PWAR6	lincRNA	2.17039	5.66143e-06
ENSG00000145794.16	MEGF10	protein_coding	2.16884	0.0045034
ENSG00000162999.12	DUSP19	protein_coding	2.16744	2.69083e-13
ENSG00000144827.8	ABHD10	protein_coding	2.16688	2.38177e-26
ENSG00000198551.9	ZNF627	protein_coding	2.16612	2.38177e-26
ENSG00000118655.5	DCLRE1B	protein_coding	2.16494	5.82454e-29
ENSG00000274422.1	AC245060.5	lincRNA	2.1645	1.88867e-05
ENSG00000137414.5	FAM8A1	protein_coding	2.16428	8.00077e-27
ENSG00000276390.1	AC004241.3	sense_intronic	2.16425	0.00776648
ENSG00000180398.12	MCFD2	protein_coding	2.16259	2.69595e-24
ENSG00000111276.10	CDKN1B	protein_coding	2.16121	4.8324e-13
ENSG00000257105.1	AC006581.1	antisense	2.16099	0.0397323
ENSG00000213281.4	NRAS	protein_coding	2.16091	3.50338e-33
ENSG00000261757.1	AC005592.1	lincRNA	2.16007	2.13662e-06
ENSG00000153989.7	NUS1	protein_coding	2.15997	5.01549e-33
ENSG00000241472.6	PTPRG-AS1	processed_transcript	2.15993	0.00236502
ENSG00000108406.9	DHX40	protein_coding	2.15967	1.30785e-14
ENSG00000120137.6	PANK3	protein_coding	2.15926	5.19471e-13
ENSG00000164611.12	PTTG1	protein_coding	2.15908	5.95877e-15
ENSG00000184956.15	MUC6	protein_coding	2.159	0.000785092
ENSG00000198642.6	KLHL9	protein_coding	2.15852	4.76477e-28
ENSG00000163428.3	LRRC58	protein_coding	2.15832	5.078e-33
ENSG00000177733.6	HNRNPA0	protein_coding	2.15621	8.01508e-41
ENSG00000120688.8	WBP4	protein_coding	2.15597	1.00447e-22
ENSG00000101558.13	VAPA	protein_coding	2.15587	1.99244e-12
ENSG00000213189.5	BTF3L4P2	processed_pseudogene	2.15536	2.88774e-09
ENSG00000186063.12	AIDA	protein_coding	2.15483	2.42944e-12
ENSG00000205060.10	SLC35B4	protein_coding	2.1545	2.46371e-23
ENSG00000267006.1	AC008507.2	lincRNA	2.15447	4.94594e-06
ENSG00000198824.6	CHAMP1	protein_coding	2.15415	5.0063e-45
ENSG00000280206.1	AC026401.3	lincRNA	2.15391	2.3949e-19
ENSG00000164253.13	WDR41	protein_coding	2.15332	4.83206e-21
ENSG00000151692.14	RNF144A	protein_coding	2.15293	9.39329e-23
ENSG00000228343.1	AC115618.2	antisense	2.15289	1.12314e-05
ENSG00000187189.10	TSPYL4	protein_coding	2.15288	0.00929098
ENSG00000198612.10	COPS8	protein_coding	2.15178	3.36775e-27
ENSG00000091009.7	RBM27	protein_coding	2.15028	1.80013e-34
ENSG00000113456.18	RAD1	protein_coding	2.15024	2.45896e-25
ENSG00000144118.13	RALB	protein_coding	2.1502	5.60316e-14
ENSG00000147669.10	POLR2K	protein_coding	2.15004	3.58547e-11
ENSG00000197601.12	FAR1	protein_coding	2.14831	2.65859e-33
ENSG00000124783.13	SSR1	protein_coding	2.14826	1.25296e-25
ENSG00000260317.1	AC009812.4	lincRNA	2.14813	1.02092e-05
ENSG00000143756.11	FBXO28	protein_coding	2.14805	1.06536e-18
ENSG00000172466.15	ZNF24	protein_coding	2.14771	3.86585e-14
ENSG00000112029.9	FBXO5	protein_coding	2.14723	4.37252e-23
ENSG00000134294.13	SLC38A2	protein_coding	2.14577	4.00922e-25
ENSG00000263563.6	UBBP4	transcribed_unprocessed_pseudogene	2.1448	0.00518565
ENSG00000163624.5	CDS1	protein_coding	2.14454	0.00200539
ENSG00000219545.11	UMAD1	protein_coding	2.14367	6.52474e-15
ENSG00000269893.6	SNHG8	lincRNA	2.14364	4.6444e-14
ENSG00000149212.11	SESN3	protein_coding	2.14196	4.57782e-11
ENSG00000025156.12	HSF2	protein_coding	2.13972	8.09072e-22
ENSG00000280154.1	AC073255.1	TEC	2.1393	7.27628e-05
ENSG00000155850.7	SLC26A2	protein_coding	2.13892	1.52083e-13
ENSG00000198876.12	DCAF12	protein_coding	2.1379	4.67243e-28
ENSG00000023909.9	GCLM	protein_coding	2.13764	3.19907e-05
ENSG00000162613.16	FUBP1	protein_coding	2.13515	7.87215e-30
ENSG00000171155.7	C1GALT1C1	protein_coding	2.13499	2.72084e-15
ENSG00000240225.10	ZNF542P	transcribed_unprocessed_pseudogene	2.13427	6.41737e-30
ENSG00000057704.12	TMCC3	protein_coding	2.13329	0.00536282
ENSG00000104290.10	FZD3	protein_coding	2.12912	3.98335e-21
ENSG00000104472.9	CHRAC1	protein_coding	2.12759	2.83189e-25
ENSG00000138231.12	DBR1	protein_coding	2.12587	2.17625e-25
ENSG00000222328.1	RNU2-2P	snRNA	2.123	0.000136568
ENSG00000101413.11	RPRD1B	protein_coding	2.12284	5.27108e-20
ENSG00000100439.10	ABHD4	protein_coding	2.12133	3.30998e-15
ENSG00000245910.8	SNHG6	processed_transcript	2.12088	6.99134e-16
ENSG00000118496.4	FBXO30	protein_coding	2.11967	2.91839e-29
ENSG00000134717.17	BTF3L4	protein_coding	2.11941	1.21981e-19
ENSG00000172380.5	GNG12	protein_coding	2.11749	8.9837e-10
ENSG00000259040.5	BLOC1S5-TXNDC5	protein_coding	2.11694	4.68713e-06
ENSG00000186020.12	ZNF529	protein_coding	2.11673	5.35094e-18
ENSG00000188848.15	BEND4	protein_coding	2.11591	0.000783894
ENSG00000035687.9	ADSS	protein_coding	2.11409	1.4755e-07
ENSG00000155893.12	PXYLP1	protein_coding	2.11374	4.91412e-24
ENSG00000095209.11	TMEM38B	protein_coding	2.11213	6.86671e-13
ENSG00000132475.10	H3F3B	protein_coding	2.11212	3.53882e-06
ENSG00000029364.11	SLC39A9	protein_coding	2.11189	4.84474e-07
ENSG00000261188.1	Z95115.1	antisense	2.11168	2.97095e-12
ENSG00000162409.10	PRKAA2	protein_coding	2.11149	2.35934e-11
ENSG00000166881.9	NEMP1	protein_coding	2.11117	9.87119e-41
ENSG00000162735.18	PEX19	protein_coding	2.10996	5.92342e-12
ENSG00000109445.10	ZNF330	protein_coding	2.10923	1.4871e-14
ENSG00000254726.2	MEX3A	protein_coding	2.10861	2.05982e-23
ENSG00000140006.11	WDR89	protein_coding	2.10834	9.24752e-15
ENSG00000257647.1	AC124312.2	lincRNA	2.1079	6.59302e-06
ENSG00000279561.2	AL845472.2	TEC	2.10765	1.50724e-14
ENSG00000134758.13	RNF138	protein_coding	2.1069	8.1845e-16
ENSG00000069509.5	FUNDC1	protein_coding	2.1066	2.634e-05
ENSG00000174028.6	FAM3C2	processed_pseudogene	2.10633	8.82096e-14
ENSG00000136144.11	RCBTB1	protein_coding	2.1062	1.25292e-08
ENSG00000276644.4	DACH1	protein_coding	2.10493	9.75037e-11
ENSG00000037749.12	MFAP3	protein_coding	2.10356	2.50875e-22
ENSG00000272142.1	LYRM4-AS1	lincRNA	2.10298	5.20091e-08
ENSG00000111371.15	SLC38A1	protein_coding	2.10276	0.00758097
ENSG00000244215.1	LINC02016	lincRNA	2.10263	3.24634e-05
ENSG00000179021.9	C3orf38	protein_coding	2.10259	1.93547e-23
ENSG00000185414.19	MRPL30	protein_coding	2.10162	6.58004e-11
ENSG00000131966.13	ACTR10	protein_coding	2.1007	2.52641e-31
ENSG00000182985.17	CADM1	protein_coding	2.09826	2.60324e-42
ENSG00000203705.10	TATDN3	protein_coding	2.09772	3.65866e-08
ENSG00000279048.1	AC080080.1	TEC	2.09747	0.000155567
ENSG00000120837.7	NFYB	protein_coding	2.09741	1.84337e-29
ENSG00000254507.2	DEFB131E	transcribed_processed_pseudogene	2.097	0.0236459
ENSG00000197128.11	ZNF772	protein_coding	2.09673	1.43014e-07
ENSG00000136868.10	SLC31A1	protein_coding	2.09586	1.40803e-07
ENSG00000263326.1	AC133552.4	unprocessed_pseudogene	2.09512	0.00134479
ENSG00000159596.6	TMEM69	protein_coding	2.09455	6.68494e-06
ENSG00000122591.11	FAM126A	protein_coding	2.09389	2.68376e-12
ENSG00000166822.12	TMEM170A	protein_coding	2.09299	4.3895e-20
ENSG00000198668.10	CALM1	protein_coding	2.09286	3.08988e-27
ENSG00000111145.7	ELK3	protein_coding	2.09261	3.80159e-29
ENSG00000144785.8	AC073896.1	protein_coding	2.09241	1.24558e-06
ENSG00000196954.13	CASP4	protein_coding	2.09084	1.98435e-06
ENSG00000272461.1	AP005328.2	lincRNA	2.09078	9.00819e-10
ENSG00000107758.15	PPP3CB	protein_coding	2.09068	1.22904e-38
ENSG00000215717.5	TMEM167B	protein_coding	2.09058	3.04674e-16
ENSG00000275709.1	AC090527.3	lincRNA	2.09011	0.0158662
ENSG00000149346.14	SLX4IP	protein_coding	2.08905	2.19925e-14
ENSG00000113966.9	ARL6	protein_coding	2.08775	1.43524e-05
ENSG00000148153.13	INIP	protein_coding	2.08599	8.1048e-21
ENSG00000213390.10	ARHGAP19	protein_coding	2.08594	6.69254e-20
ENSG00000236385.1	AC026355.2	lincRNA	2.08587	0.00738279
ENSG00000164104.11	HMGB2	protein_coding	2.08504	4.23479e-28
ENSG00000101003.9	GINS1	protein_coding	2.08316	2.21511e-23
ENSG00000187123.14	LYPD6	protein_coding	2.0818	0.0147251
ENSG00000261008.6	LINC01572	lincRNA	2.08164	5.08259e-11
ENSG00000172159.15	FRMD3	protein_coding	2.08163	9.13653e-21
ENSG00000272143.1	FGF14-AS2	lincRNA	2.08121	0.0174209
ENSG00000112977.15	DAP	protein_coding	2.08079	4.44363e-17
ENSG00000261186.2	LINC01238	antisense	2.08057	0.00607567
ENSG00000116574.5	RHOU	protein_coding	2.07885	0.000370674
ENSG00000108924.13	HLF	protein_coding	2.07862	0.0137706
ENSG00000272841.1	AL139393.2	antisense	2.07787	0.000759809
ENSG00000260400.1	AL513534.1	sense_overlapping	2.07763	7.96745e-16
ENSG00000184517.11	ZFP1	protein_coding	2.0768	5.94041e-27
ENSG00000275348.1	AC096861.1	processed_pseudogene	2.0764	0.0394902
ENSG00000269397.1	AC011503.2	sense_intronic	2.07601	0.0159944
ENSG00000248192.1	ATG10-AS1	antisense	2.07558	0.000256034
ENSG00000103591.12	AAGAB	protein_coding	2.07557	4.30506e-08
ENSG00000172086.7	KRCC1	protein_coding	2.0751	5.98116e-09
ENSG00000206053.12	JPT2	protein_coding	2.07404	1.00822e-12
ENSG00000175305.17	CCNE2	protein_coding	2.07403	1.88598e-06
ENSG00000196368.4	NUDT11	protein_coding	2.07396	0.00318635
ENSG00000198380.12	GFPT1	protein_coding	2.07205	2.65651e-39
ENSG00000128923.10	MINDY2	protein_coding	2.07166	3.43254e-09
ENSG00000215256.3	DHRS4-AS1	antisense	2.07157	1.19765e-31
ENSG00000118922.17	KLF12	protein_coding	2.07125	2.2935e-21
ENSG00000152749.7	GPR180	protein_coding	2.07103	1.61407e-30
ENSG00000085063.15	CD59	protein_coding	2.07063	1.1546e-28
ENSG00000253276.2	CCDC71L	protein_coding	2.07	3.95563e-13
ENSG00000152503.9	TRIM36	protein_coding	2.06944	0.00121045
ENSG00000117758.13	STX12	protein_coding	2.06925	1.7433e-18
ENSG00000174238.14	PITPNA	protein_coding	2.06876	1.07947e-32
ENSG00000171517.5	LPAR3	protein_coding	2.06834	0.0113551
ENSG00000219608.3	HIGD1AP16	processed_pseudogene	2.06825	0.0243808
ENSG00000167977.8	KCTD5	protein_coding	2.06775	2.87313e-19
ENSG00000137871.20	ZNF280D	protein_coding	2.06767	0.00348561
ENSG00000069956.11	MAPK6	protein_coding	2.0664	7.79946e-13
ENSG00000243321.3	LINC01998	lincRNA	2.06515	0.00953618
ENSG00000272004.1	FO704657.1	antisense	2.06471	3.19481e-07
ENSG00000169139.11	UBE2V2	protein_coding	2.06397	4.78862e-17
ENSG00000261799.1	AC007406.5	sense_overlapping	2.06316	3.91414e-07
ENSG00000176853.15	FAM91A1	protein_coding	2.06269	3.64825e-22
ENSG00000155959.10	VBP1	protein_coding	2.06245	4.37517e-10
ENSG00000175582.19	RAB6A	protein_coding	2.06217	9.48879e-09
ENSG00000284770.1	TBCE	protein_coding	2.06156	1.88562e-19
ENSG00000205707.10	ETFRF1	protein_coding	2.06156	1.48863e-10
ENSG00000008394.12	MGST1	protein_coding	2.06055	1.00132e-05
ENSG00000135018.13	UBQLN1	protein_coding	2.05971	1.03906e-08
ENSG00000170899.10	GSTA4	protein_coding	2.05834	3.59015e-20
ENSG00000038210.12	PI4K2B	protein_coding	2.05759	9.44426e-15
ENSG00000107362.13	ABHD17B	protein_coding	2.05727	2.7534e-10
ENSG00000156052.10	GNAQ	protein_coding	2.05372	0.0300985
ENSG00000181915.4	ADO	protein_coding	2.05343	1.46752e-30
ENSG00000166619.13	BLCAP	protein_coding	2.05198	1.3983e-06
ENSG00000243872.3	RN7SL464P	misc_RNA	2.05119	0.00231633
ENSG00000111880.15	RNGTT	protein_coding	2.05091	2.87999e-28
ENSG00000120675.5	DNAJC15	protein_coding	2.05073	0.000105921
ENSG00000129235.10	TXNDC17	protein_coding	2.05071	0.000103122
ENSG00000145907.14	G3BP1	protein_coding	2.05022	6.05955e-27
ENSG00000096746.17	HNRNPH3	protein_coding	2.05	5.43263e-31
ENSG00000105926.15	MPP6	protein_coding	2.04983	6.42444e-22
ENSG00000166479.9	TMX3	protein_coding	2.0491	9.28707e-28
ENSG00000171004.18	HS6ST2	protein_coding	2.04867	2.36305e-05
ENSG00000168078.9	PBK	protein_coding	2.04864	7.61848e-18
ENSG00000152977.9	ZIC1	protein_coding	2.04856	0.00288042
ENSG00000259661.1	AC068831.4	antisense	2.0476	0.00527909
ENSG00000089234.15	BRAP	protein_coding	2.04741	1.16994e-32
ENSG00000168952.15	STXBP6	protein_coding	2.04736	2.15773e-07
ENSG00000122694.15	GLIPR2	protein_coding	2.047	0.000741531
ENSG00000134243.11	SORT1	protein_coding	2.04508	2.31403e-07
ENSG00000198898.13	CAPZA2	protein_coding	2.0435	2.98663e-11
ENSG00000118873.15	RAB3GAP2	protein_coding	2.0431	5.91244e-10
ENSG00000092203.13	TOX4	protein_coding	2.04253	1.3347e-16
ENSG00000274290.2	HIST1H2BE	protein_coding	2.04189	0.00040781
ENSG00000077616.10	NAALAD2	protein_coding	2.04106	0.000536572
ENSG00000090316.15	MAEA	protein_coding	2.04077	1.34261e-17
ENSG00000126953.6	TIMM8A	protein_coding	2.0399	3.04261e-19
ENSG00000155008.13	APOOL	protein_coding	2.0395	3.36622e-30
ENSG00000166913.12	YWHAB	protein_coding	2.03925	1.86118e-18
ENSG00000112290.12	WASF1	protein_coding	2.03726	1.62108e-26
ENSG00000251259.1	AC004069.1	lincRNA	2.03703	0.0219289
ENSG00000198780.11	FAM169A	protein_coding	2.03702	1.33533e-05
ENSG00000155252.13	PI4K2A	protein_coding	2.0367	1.54959e-16
ENSG00000272990.1	AC084036.1	antisense	2.03591	0.000599204
ENSG00000168300.13	PCMTD1	protein_coding	2.03572	5.10453e-14
ENSG00000143355.15	LHX9	protein_coding	2.03412	0.0128846
ENSG00000204147.10	ASAH2B	protein_coding	2.03408	1.37423e-10
ENSG00000164172.18	MOCS2	protein_coding	2.03323	0.000106941
ENSG00000115252.18	PDE1A	protein_coding	2.03296	0.0320688
ENSG00000166575.16	TMEM135	protein_coding	2.03267	4.52566e-07
ENSG00000127870.16	RNF6	protein_coding	2.03262	3.86194e-25
ENSG00000100580.7	TMED8	protein_coding	2.03243	8.43965e-06
ENSG00000180769.8	WDFY3-AS2	processed_transcript	2.03124	5.9791e-06
ENSG00000116455.13	WDR77	protein_coding	2.03112	5.08295e-19
ENSG00000275185.1	AC130324.3	antisense	2.03087	0.000267336
ENSG00000120696.8	KBTBD7	protein_coding	2.03054	3.56276e-14
ENSG00000273001.1	AL731533.2	lincRNA	2.03009	0.00700483
ENSG00000158985.13	CDC42SE2	protein_coding	2.02968	2.535e-28
ENSG00000100320.22	RBFOX2	protein_coding	2.02888	5.08169e-37
ENSG00000123178.14	SPRYD7	protein_coding	2.02857	1.93599e-08
ENSG00000143320.8	CRABP2	protein_coding	2.02657	0.00510718
ENSG00000284862.1	CCDC39	protein_coding	2.02642	0.003627
ENSG00000108861.8	DUSP3	protein_coding	2.02542	1.43183e-17
ENSG00000112697.15	TMEM30A	protein_coding	2.02501	4.1872e-28
ENSG00000188529.14	SRSF10	protein_coding	2.02346	1.60674e-29
ENSG00000070018.8	LRP6	protein_coding	2.02328	6.34685e-41
ENSG00000166224.16	SGPL1	protein_coding	2.02308	0.00036586
ENSG00000120693.13	SMAD9	protein_coding	2.02246	6.93216e-11
ENSG00000057252.12	SOAT1	protein_coding	2.02228	3.17124e-07
ENSG00000180628.14	PCGF5	protein_coding	2.02206	0.0112458
ENSG00000150093.18	ITGB1	protein_coding	2.02042	7.61804e-10
ENSG00000180817.11	PPA1	protein_coding	2.0204	7.32885e-07
ENSG00000223891.5	OSER1-DT	lincRNA	2.01974	1.14385e-13
ENSG00000196715.6	VKORC1L1	protein_coding	2.01924	2.58971e-20
ENSG00000164548.10	TRA2A	protein_coding	2.01713	2.26224e-33
ENSG00000176273.14	SLC35G1	protein_coding	2.01692	2.55758e-07
ENSG00000117569.18	PTBP2	protein_coding	2.01687	2.67606e-10
ENSG00000272906.1	AL353708.3	lincRNA	2.01665	0.00547029
ENSG00000080819.7	CPOX	protein_coding	2.01575	3.3137e-21
ENSG00000181751.9	C5orf30	protein_coding	2.01574	1.55971e-08
ENSG00000163584.17	RPL22L1	protein_coding	2.01509	1.25034e-13
ENSG00000197312.11	DDI2	protein_coding	2.01493	9.42564e-32
ENSG00000169612.3	RAMAC	protein_coding	2.01473	1.90321e-08
ENSG00000244405.7	ETV5	protein_coding	2.0131	8.87724e-23
ENSG00000174606.13	ANGEL2	protein_coding	2.01271	4.29651e-09
ENSG00000117632.22	STMN1	protein_coding	2.01252	1.05383e-06
ENSG00000136603.13	SKIL	protein_coding	2.0124	1.39454e-11
ENSG00000168246.5	UBTD2	protein_coding	2.01239	9.09358e-05
ENSG00000165527.6	ARF6	protein_coding	2.01164	2.24825e-17
ENSG00000237036.4	ZEB1-AS1	antisense	2.00978	1.46735e-06
ENSG00000145545.11	SRD5A1	protein_coding	2.00854	1.1745e-08
ENSG00000087338.4	GMCL1	protein_coding	2.00853	7.52407e-16
ENSG00000170091.10	NSG2	protein_coding	2.00823	0.00921642
ENSG00000279968.2	GVQW2	protein_coding	2.00729	0.000494847
ENSG00000149289.10	ZC3H12C	protein_coding	2.00728	0.00128501
ENSG00000163683.11	SMIM14	protein_coding	2.00619	6.27013e-07
ENSG00000162441.11	LZIC	protein_coding	2.0052	1.1438e-10
ENSG00000172939.8	OXSR1	protein_coding	2.00515	3.06679e-15
ENSG00000229124.6	VIM-AS1	antisense	2.00427	0.00516021
ENSG00000076770.14	MBNL3	protein_coding	2.00274	0.000126891
ENSG00000236756.4	DNAJC9-AS1	antisense	2.0027	0.000115915
ENSG00000164291.16	ARSK	protein_coding	2.00229	4.75979e-17
ENSG00000172292.14	CERS6	protein_coding	2.00181	7.25073e-25
ENSG00000137814.10	HAUS2	protein_coding	2.00158	9.41123e-11
ENSG00000018510.14	AGPS	protein_coding	2.00048	1.37422e-07
ENSG00000250021.7	C15orf38-AP3S2	protein_coding	2.00026	5.16089e-07
ENSG00000132640.14	BTBD3	protein_coding	2.00018	1.92639e-25

## Sheet: Target list
gene.id	gene.symbol	gene.type				gene.id	gene.symbol	gene.type
ENSG00000273333.2	AL662884.1	3prime_overlapping_ncRNA				ENSG00000173349.5	SFT2D3	protein_coding
ENSG00000275097.1	AC024940.5	3prime_overlapping_ncRNA				ENSG00000267697.1	LUZP6	protein_coding
ENSG00000259976.3	AC093010.3	3prime_overlapping_ncRNA				ENSG00000125695.12	AC046185.1	protein_coding
ENSG00000281453.1	TGFB2-OT1	3prime_overlapping_ncRNA				ENSG00000251569.1	AC093899.2	protein_coding
ENSG00000255343.1	AC234917.1	3prime_overlapping_ncRNA				ENSG00000267059.2	AC005943.1	protein_coding
ENSG00000176868.2	AL358781.1	antisense				ENSG00000265303.1	AC099850.2	protein_coding
ENSG00000268220.1	AC008040.5	antisense				ENSG00000281991.1	TMEM265	protein_coding
ENSG00000257000.1	AC137590.1	antisense				ENSG00000285635.1	AC021660.3	protein_coding
ENSG00000275327.1	AL354950.2	antisense				ENSG00000284969.1	AL049629.2	protein_coding
ENSG00000259955.1	AC008741.1	antisense				ENSG00000243749.1	TMEM35B	protein_coding
ENSG00000253851.1	AC025370.1	antisense				ENSG00000213029.3	SPHAR	protein_coding
ENSG00000256813.1	AP000777.3	antisense				ENSG00000147676.13	MAL2	protein_coding
ENSG00000259185.1	AC090971.1	antisense				ENSG00000174236.3	REP15	protein_coding
ENSG00000270096.1	AC078795.2	antisense				ENSG00000170540.14	ARL6IP1	protein_coding
ENSG00000274629.1	AC073052.2	antisense				ENSG00000215472.10	RPL17-C18orf32	protein_coding
ENSG00000254680.1	AC079329.1	antisense				ENSG00000251349.3	MSANTD3-TMEFF1	protein_coding
ENSG00000259607.1	AC108449.3	antisense				ENSG00000136888.6	ATP6V1G1	protein_coding
ENSG00000273221.1	AL355816.2	antisense				ENSG00000177432.7	NAP1L5	protein_coding
ENSG00000266969.1	AP002449.1	antisense				ENSG00000136305.11	CIDEB	protein_coding
ENSG00000274762.1	AL049777.1	antisense				ENSG00000153130.17	SCOC	protein_coding
ENSG00000273149.1	AL138963.3	antisense				ENSG00000134259.3	NGF	protein_coding
ENSG00000259546.1	AC027808.1	antisense				ENSG00000141682.11	PMAIP1	protein_coding
ENSG00000259006.1	AC092143.2	antisense				ENSG00000163630.10	SYNPR	protein_coding
ENSG00000254873.1	AP001267.1	antisense				ENSG00000166128.12	RAB8B	protein_coding
ENSG00000227198.1	C6orf47-AS1	antisense				ENSG00000134970.13	TMED7	protein_coding
ENSG00000263171.1	AC026954.3	antisense				ENSG00000102931.7	ARL2BP	protein_coding
ENSG00000256364.1	AC069234.2	antisense				ENSG00000138071.13	ACTR2	protein_coding
ENSG00000229851.1	ARSD-AS1	antisense				ENSG00000230989.6	HSBP1	protein_coding
ENSG00000273275.1	AC017083.2	antisense				ENSG00000135549.14	PKIB	protein_coding
ENSG00000267165.1	CHMP1B-AS1	antisense				ENSG00000179387.9	ELMOD2	protein_coding
ENSG00000233033.1	CASK-AS1	antisense				ENSG00000070831.15	CDC42	protein_coding
ENSG00000259049.1	AL139317.3	antisense				ENSG00000109270.12	LAMTOR3	protein_coding
ENSG00000261604.1	AC114947.2	antisense				ENSG00000155304.5	HSPA13	protein_coding
ENSG00000249835.2	VCAN-AS1	antisense				ENSG00000103769.9	RAB11A	protein_coding
ENSG00000259985.1	AC017100.1	antisense				ENSG00000144746.6	ARL6IP5	protein_coding
ENSG00000261120.1	AL133299.1	antisense				ENSG00000187957.7	DNER	protein_coding
ENSG00000263823.1	AC009831.1	antisense				ENSG00000182400.14	TRAPPC6B	protein_coding
ENSG00000257225.1	AC079601.1	antisense				ENSG00000183161.5	FANCF	protein_coding
ENSG00000254307.2	AP003692.1	antisense				ENSG00000072401.14	UBE2D1	protein_coding
ENSG00000273338.1	AC103591.3	antisense				ENSG00000198843.12	SELENOT	protein_coding
ENSG00000224808.1	SRGAP3-AS1	antisense				ENSG00000131171.12	SH3BGRL	protein_coding
ENSG00000186019.10	AC021092.1	antisense				ENSG00000186469.8	GNG2	protein_coding
ENSG00000270075.1	AL162742.2	antisense				ENSG00000124333.15	VAMP7	protein_coding
ENSG00000227751.1	AC004824.1	antisense				ENSG00000148943.11	LIN7C	protein_coding
ENSG00000247228.2	AC009060.1	antisense				ENSG00000151135.9	TMEM263	protein_coding
ENSG00000232220.2	AC008440.2	antisense				ENSG00000148482.11	SLC39A12	protein_coding
ENSG00000228452.1	AC098484.1	antisense				ENSG00000204899.5	MZT1	protein_coding
ENSG00000230223.6	ATXN8OS	antisense				ENSG00000132623.15	ANKEF1	protein_coding
ENSG00000285608.1	AL161665.1	antisense				ENSG00000183336.8	BOLA2	protein_coding
ENSG00000272239.1	AC011373.1	antisense				ENSG00000164211.12	STARD4	protein_coding
ENSG00000225265.1	TAF1A-AS1	antisense				ENSG00000060982.14	BCAT1	protein_coding
ENSG00000272686.1	AC006333.2	antisense				ENSG00000085365.17	SCAMP1	protein_coding
ENSG00000268565.1	AC005339.1	antisense				ENSG00000137693.13	YAP1	protein_coding
ENSG00000272742.1	AC135457.1	antisense				ENSG00000164484.11	TMEM200A	protein_coding
ENSG00000261113.1	AC009034.1	antisense				ENSG00000155096.13	AZIN1	protein_coding
ENSG00000267160.1	AC091152.2	antisense				ENSG00000119446.13	RBM18	protein_coding
ENSG00000231249.1	ITPR1-DT	antisense				ENSG00000123545.5	NDUFAF4	protein_coding
ENSG00000247903.1	AC024896.1	antisense				ENSG00000242441.7	GTF2A1L	protein_coding
ENSG00000254835.1	RNF185-AS1	antisense				ENSG00000140905.10	GCSH	protein_coding
ENSG00000224515.1	AL590385.1	antisense				ENSG00000140391.14	TSPAN3	protein_coding
ENSG00000279375.1	AC244517.7	antisense				ENSG00000148175.12	STOM	protein_coding
ENSG00000267124.2	AC016588.1	antisense				ENSG00000089063.14	TMEM230	protein_coding
ENSG00000241764.3	AC002467.1	antisense				ENSG00000197045.12	GMFB	protein_coding
ENSG00000225733.5	FGD5-AS1	antisense				ENSG00000137575.11	SDCBP	protein_coding
ENSG00000228748.2	AL450306.1	antisense				ENSG00000187735.13	TCEA1	protein_coding
ENSG00000242539.2	AC007620.2	antisense				ENSG00000179195.15	ZNF664	protein_coding
ENSG00000258940.2	AL132639.2	antisense				ENSG00000047634.14	SCML1	protein_coding
ENSG00000267615.1	AC087289.4	antisense				ENSG00000111711.9	GOLT1B	protein_coding
ENSG00000260526.1	AC109347.1	antisense				ENSG00000186106.11	ANKRD46	protein_coding
ENSG00000279232.2	AC008522.1	antisense				ENSG00000136238.17	RAC1	protein_coding
ENSG00000232043.1	AL133230.1	antisense				ENSG00000136146.14	MED4	protein_coding
ENSG00000226889.3	AL359541.1	antisense				ENSG00000128989.10	ARPP19	protein_coding
ENSG00000244184.1	AC091153.3	antisense				ENSG00000141433.12	ADCYAP1	protein_coding
ENSG00000273367.1	AL355472.4	antisense				ENSG00000155545.19	MIER3	protein_coding
ENSG00000244491.1	AL021707.5	antisense				ENSG00000119801.12	YPEL5	protein_coding
ENSG00000238140.1	AC104170.2	antisense				ENSG00000173726.10	TOMM20	protein_coding
ENSG00000249572.1	AC034231.1	antisense				ENSG00000139146.13	SINHCAF	protein_coding
ENSG00000235531.9	MSC-AS1	antisense				ENSG00000141424.12	SLC39A6	protein_coding
ENSG00000255893.1	AP000786.1	antisense				ENSG00000129657.15	SEC14L1	protein_coding
ENSG00000265415.1	AC099850.3	antisense				ENSG00000248485.1	PCP4L1	protein_coding
ENSG00000250902.1	SMAD1-AS1	antisense				ENSG00000169193.11	CCDC126	protein_coding
ENSG00000274630.1	AC125257.2	antisense				ENSG00000283580.3	AC098484.3	protein_coding
ENSG00000261063.1	AC009139.2	antisense				ENSG00000182220.14	ATP6AP2	protein_coding
ENSG00000257105.1	AC006581.1	antisense				ENSG00000164096.12	C4orf3	protein_coding
ENSG00000228343.1	AC115618.2	antisense				ENSG00000148798.10	INA	protein_coding
ENSG00000261188.1	Z95115.1	antisense				ENSG00000174007.7	CEP19	protein_coding
ENSG00000261186.2	LINC01238	antisense				ENSG00000205208.4	C4orf46	protein_coding
ENSG00000272841.1	AL139393.2	antisense				ENSG00000156136.9	DCK	protein_coding
ENSG00000248192.1	ATG10-AS1	antisense				ENSG00000083937.8	CHMP2B	protein_coding
ENSG00000215256.3	DHRS4-AS1	antisense				ENSG00000120265.17	PCMT1	protein_coding
ENSG00000272004.1	FO704657.1	antisense				ENSG00000138678.10	GPAT3	protein_coding
ENSG00000259661.1	AC068831.4	antisense				ENSG00000119862.12	LGALSL	protein_coding
ENSG00000272990.1	AC084036.1	antisense				ENSG00000101557.14	USP14	protein_coding
ENSG00000275185.1	AC130324.3	antisense				ENSG00000122068.12	FYTTD1	protein_coding
ENSG00000237036.4	ZEB1-AS1	antisense				ENSG00000105810.9	CDK6	protein_coding
ENSG00000229124.6	VIM-AS1	antisense				ENSG00000115540.14	MOB4	protein_coding
ENSG00000236756.4	DNAJC9-AS1	antisense				ENSG00000136897.7	MRPL50	protein_coding
ENSG00000271991.1	AC013400.1	bidirectional_promoter_lncRNA				ENSG00000204025.7	TRPC5OS	protein_coding
ENSG00000263859.1	AC145207.6	lincRNA				ENSG00000177485.6	ZBTB33	protein_coding
ENSG00000224404.1	Z68323.1	lincRNA				ENSG00000173674.10	EIF1AX	protein_coding
ENSG00000260122.1	AC068987.2	lincRNA				ENSG00000101888.11	NXT2	protein_coding
ENSG00000285853.1	AL137802.3	lincRNA				ENSG00000159167.11	STC1	protein_coding
ENSG00000272864.1	AC135803.1	lincRNA				ENSG00000140319.10	SRP14	protein_coding
ENSG00000270659.1	AC079610.2	lincRNA				ENSG00000186767.6	SPIN4	protein_coding
ENSG00000276855.1	AC015922.3	lincRNA				ENSG00000170903.10	MSANTD4	protein_coding
ENSG00000250432.5	FAM242C	lincRNA				ENSG00000100632.10	ERH	protein_coding
ENSG00000259884.1	AC025259.3	lincRNA				ENSG00000265241.6	RBM8A	protein_coding
ENSG00000275496.4	CU633906.1	lincRNA				ENSG00000116791.13	CRYZ	protein_coding
ENSG00000285864.1	AP000593.4	lincRNA				ENSG00000152193.7	RNF219	protein_coding
ENSG00000277067.4	CU634019.1	lincRNA				ENSG00000152558.14	TMEM123	protein_coding
ENSG00000272010.1	AC100814.1	lincRNA				ENSG00000118363.11	SPCS2	protein_coding
ENSG00000273181.1	AC131235.4	lincRNA				ENSG00000152382.5	TADA1	protein_coding
ENSG00000260032.1	NORAD	lincRNA				ENSG00000101938.14	CHRDL1	protein_coding
ENSG00000273156.1	AC124016.2	lincRNA				ENSG00000182628.12	SKA2	protein_coding
ENSG00000268129.1	AC026304.1	lincRNA				ENSG00000131507.10	NDFIP1	protein_coding
ENSG00000246283.2	AC090510.1	lincRNA				ENSG00000123091.4	RNF11	protein_coding
ENSG00000267152.1	AC093227.1	lincRNA				ENSG00000213639.9	PPP1CB	protein_coding
ENSG00000272459.1	AC139795.3	lincRNA				ENSG00000181061.13	HIGD1A	protein_coding
ENSG00000272308.1	AC104113.1	lincRNA				ENSG00000174695.9	TMEM167A	protein_coding
ENSG00000251538.6	LINC02201	lincRNA				ENSG00000113441.15	LNPEP	protein_coding
ENSG00000259071.1	AL359397.2	lincRNA				ENSG00000154429.10	CCSAP	protein_coding
ENSG00000260118.1	AL157700.1	lincRNA				ENSG00000138061.11	CYP1B1	protein_coding
ENSG00000273355.1	AP000894.4	lincRNA				ENSG00000165997.4	ARL5B	protein_coding
ENSG00000233906.1	AL445623.1	lincRNA				ENSG00000109133.12	TMEM33	protein_coding
ENSG00000281649.1	EBLN3P	lincRNA				ENSG00000116752.5	BCAS2	protein_coding
ENSG00000259483.1	AL355073.1	lincRNA				ENSG00000123505.15	AMD1	protein_coding
ENSG00000253948.1	AC104986.2	lincRNA				ENSG00000007952.17	NOX1	protein_coding
ENSG00000235609.7	AF127577.4	lincRNA				ENSG00000151881.14	TMEM267	protein_coding
ENSG00000271743.1	AF287957.1	lincRNA				ENSG00000165704.14	HPRT1	protein_coding
ENSG00000272440.1	AC080013.6	lincRNA				ENSG00000134352.19	IL6ST	protein_coding
ENSG00000276077.4	CU633904.1	lincRNA				ENSG00000188610.12	FAM72B	protein_coding
ENSG00000272416.1	AC025175.1	lincRNA				ENSG00000104341.16	LAPTM4B	protein_coding
ENSG00000272523.1	LINC01023	lincRNA				ENSG00000143742.12	SRP9	protein_coding
ENSG00000278847.1	AC006157.1	lincRNA				ENSG00000135535.16	CD164	protein_coding
ENSG00000235532.1	LINC00402	lincRNA				ENSG00000101856.9	PGRMC1	protein_coding
ENSG00000272905.1	AC018648.1	lincRNA				ENSG00000134986.13	NREP	protein_coding
ENSG00000260804.3	LINC01963	lincRNA				ENSG00000155380.11	SLC16A1	protein_coding
ENSG00000247400.3	DNAJC3-DT	lincRNA				ENSG00000127337.6	YEATS4	protein_coding
ENSG00000260197.1	AC010889.1	lincRNA				ENSG00000165417.11	GTF2A1	protein_coding
ENSG00000280025.1	AL008638.6	lincRNA				ENSG00000131979.18	GCH1	protein_coding
ENSG00000204802.3	AL590399.1	lincRNA				ENSG00000119280.16	C1orf198	protein_coding
ENSG00000260838.3	AC022893.2	lincRNA				ENSG00000048392.11	RRM2B	protein_coding
ENSG00000226702.1	MIR217HG	lincRNA				ENSG00000121481.10	RNF2	protein_coding
ENSG00000273723.1	AL139089.1	lincRNA				ENSG00000138613.13	APH1B	protein_coding
ENSG00000224568.1	LINC01886	lincRNA				ENSG00000160131.13	VMA21	protein_coding
ENSG00000276814.1	AC004801.6	lincRNA				ENSG00000156735.10	BAG4	protein_coding
ENSG00000267034.1	AC010980.2	lincRNA				ENSG00000169504.14	CLIC4	protein_coding
ENSG00000268713.1	AC005261.3	lincRNA				ENSG00000111911.6	HINT3	protein_coding
ENSG00000259959.1	AC107068.1	lincRNA				ENSG00000123575.8	FAM199X	protein_coding
ENSG00000265478.2	AC107982.3	lincRNA				ENSG00000135316.17	SYNCRIP	protein_coding
ENSG00000268654.1	MIMT1	lincRNA				ENSG00000138448.11	ITGAV	protein_coding
ENSG00000257151.1	PWAR6	lincRNA				ENSG00000153879.8	CEBPG	protein_coding
ENSG00000274422.1	AC245060.5	lincRNA				ENSG00000120802.13	TMPO	protein_coding
ENSG00000261757.1	AC005592.1	lincRNA				ENSG00000116747.12	TROVE2	protein_coding
ENSG00000267006.1	AC008507.2	lincRNA				ENSG00000163376.11	KBTBD8	protein_coding
ENSG00000280206.1	AC026401.3	lincRNA				ENSG00000162368.13	CMPK1	protein_coding
ENSG00000260317.1	AC009812.4	lincRNA				ENSG00000213160.9	KLHL23	protein_coding
ENSG00000269893.6	SNHG8	lincRNA				ENSG00000135070.14	ISCA1	protein_coding
ENSG00000257647.1	AC124312.2	lincRNA				ENSG00000106799.12	TGFBR1	protein_coding
ENSG00000272142.1	LYRM4-AS1	lincRNA				ENSG00000091317.7	CMTM6	protein_coding
ENSG00000244215.1	LINC02016	lincRNA				ENSG00000104765.15	BNIP3L	protein_coding
ENSG00000272461.1	AP005328.2	lincRNA				ENSG00000164323.13	CFAP97	protein_coding
ENSG00000275709.1	AC090527.3	lincRNA				ENSG00000134248.13	LAMTOR5	protein_coding
ENSG00000236385.1	AC026355.2	lincRNA				ENSG00000143815.14	LBR	protein_coding
ENSG00000261008.6	LINC01572	lincRNA				ENSG00000117906.13	RCN2	protein_coding
ENSG00000272143.1	FGF14-AS2	lincRNA				ENSG00000110092.3	CCND1	protein_coding
ENSG00000243321.3	LINC01998	lincRNA				ENSG00000152601.17	MBNL1	protein_coding
ENSG00000251259.1	AC004069.1	lincRNA				ENSG00000112183.14	RBM24	protein_coding
ENSG00000273001.1	AL731533.2	lincRNA				ENSG00000108946.14	PRKAR1A	protein_coding
ENSG00000223891.5	OSER1-DT	lincRNA				ENSG00000153006.15	SREK1IP1	protein_coding
ENSG00000272906.1	AL353708.3	lincRNA				ENSG00000145358.6	DDIT4L	protein_coding
ENSG00000207721.1	MIR186	miRNA				ENSG00000100410.7	PHF5A	protein_coding
ENSG00000264501.2	RN7SL731P	misc_RNA				ENSG00000153044.9	CENPH	protein_coding
ENSG00000201208.1	RF00019	misc_RNA				ENSG00000111328.6	CDK2AP1	protein_coding
ENSG00000273974.1	RF02120	misc_RNA				ENSG00000143155.12	TIPRL	protein_coding
ENSG00000252317.1	RF00019	misc_RNA				ENSG00000136156.13	ITM2B	protein_coding
ENSG00000273541.1	RF02104	misc_RNA				ENSG00000198146.4	ZNF770	protein_coding
ENSG00000222467.1	RF00019	misc_RNA				ENSG00000101166.15	PRELID3B	protein_coding
ENSG00000278421.1	RF02119	misc_RNA				ENSG00000130024.14	PHF10	protein_coding
ENSG00000243872.3	RN7SL464P	misc_RNA				ENSG00000175087.9	PDIK1L	protein_coding
ENSG00000210077.1	MT-TV	Mt_tRNA				ENSG00000220205.8	VAMP2	protein_coding
ENSG00000210049.1	MT-TF	Mt_tRNA				ENSG00000138386.16	NAB1	protein_coding
ENSG00000258608.1	DNAJC19P9	processed_pseudogene				ENSG00000068615.18	REEP1	protein_coding
ENSG00000220793.5	RPL21P119	processed_pseudogene				ENSG00000123374.10	CDK2	protein_coding
ENSG00000229944.3	EIF4EP2	processed_pseudogene				ENSG00000153140.8	CETN3	protein_coding
ENSG00000254612.2	AP001000.1	processed_pseudogene				ENSG00000198252.11	STYX	protein_coding
ENSG00000215210.3	RBMXP2	processed_pseudogene				ENSG00000104497.13	SNX16	protein_coding
ENSG00000236565.3	HNRNPA3P5	processed_pseudogene				ENSG00000196937.10	FAM3C	protein_coding
ENSG00000254892.1	AP003396.4	processed_pseudogene				ENSG00000143977.13	SNRPG	protein_coding
ENSG00000250769.2	AC119751.5	processed_pseudogene				ENSG00000170035.15	UBE2E3	protein_coding
ENSG00000258204.1	AC008126.1	processed_pseudogene				ENSG00000065809.13	FAM107B	protein_coding
ENSG00000267184.1	AC002545.1	processed_pseudogene				ENSG00000197329.11	PELI1	protein_coding
ENSG00000231096.1	NDUFB4P3	processed_pseudogene				ENSG00000129315.10	CCNT1	protein_coding
ENSG00000215199.3	YWHAZP6	processed_pseudogene				ENSG00000221823.10	PPP3R1	protein_coding
ENSG00000229336.1	AP000568.1	processed_pseudogene				ENSG00000188706.12	ZDHHC9	protein_coding
ENSG00000235454.1	HAUS6P3	processed_pseudogene				ENSG00000086062.12	B4GALT1	protein_coding
ENSG00000268723.1	AC005261.4	processed_pseudogene				ENSG00000155329.11	ZCCHC10	protein_coding
ENSG00000278083.1	AC013476.2	processed_pseudogene				ENSG00000165389.6	SPTSSA	protein_coding
ENSG00000214185.3	XPOTP1	processed_pseudogene				ENSG00000163320.10	CGGBP1	protein_coding
ENSG00000270983.1	AL589674.1	processed_pseudogene				ENSG00000171262.11	FAM98B	protein_coding
ENSG00000270510.1	AP000811.1	processed_pseudogene				ENSG00000109390.11	NDUFC1	protein_coding
ENSG00000229048.5	DUTP1	processed_pseudogene				ENSG00000138764.14	CCNG2	protein_coding
ENSG00000242261.1	AC018635.1	processed_pseudogene				ENSG00000149313.10	AASDHPPT	protein_coding
ENSG00000233381.3	AK4P3	processed_pseudogene				ENSG00000143727.15	ACP1	protein_coding
ENSG00000254198.1	AC113191.1	processed_pseudogene				ENSG00000127863.15	TNFRSF19	protein_coding
ENSG00000276127.1	AL589935.2	processed_pseudogene				ENSG00000171033.12	PKIA	protein_coding
ENSG00000259531.2	AC022306.1	processed_pseudogene				ENSG00000170340.10	B3GNT2	protein_coding
ENSG00000232186.1	AL137013.1	processed_pseudogene				ENSG00000186130.4	ZBTB6	protein_coding
ENSG00000225507.1	AC069282.1	processed_pseudogene				ENSG00000099194.5	SCD	protein_coding
ENSG00000198618.5	PPIAP22	processed_pseudogene				ENSG00000111247.14	RAD51AP1	protein_coding
ENSG00000271207.1	MTCO1P22	processed_pseudogene				ENSG00000177888.7	ZBTB41	protein_coding
ENSG00000259948.2	AC124068.1	processed_pseudogene				ENSG00000118276.11	B4GALT6	protein_coding
ENSG00000213189.5	BTF3L4P2	processed_pseudogene				ENSG00000152377.13	SPOCK1	protein_coding
ENSG00000174028.6	FAM3C2	processed_pseudogene				ENSG00000169756.16	LIMS1	protein_coding
ENSG00000275348.1	AC096861.1	processed_pseudogene				ENSG00000196550.10	FAM72A	protein_coding
ENSG00000219608.3	HIGD1AP16	processed_pseudogene				ENSG00000170144.20	HNRNPA3	protein_coding
ENSG00000273184.1	AC010655.4	processed_transcript				ENSG00000113638.13	TTC33	protein_coding
ENSG00000285579.1	AC015687.1	processed_transcript				ENSG00000137142.4	IGFBPL1	protein_coding
ENSG00000227617.8	CERS6-AS1	processed_transcript				ENSG00000135974.9	C2orf49	protein_coding
ENSG00000225339.3	AL354740.1	processed_transcript				ENSG00000077147.15	TM9SF3	protein_coding
ENSG00000283886.2	BX664615.2	processed_transcript				ENSG00000167005.13	NUDT21	protein_coding
ENSG00000247556.6	OIP5-AS1	processed_transcript				ENSG00000124795.15	DEK	protein_coding
ENSG00000241472.6	PTPRG-AS1	processed_transcript				ENSG00000134001.12	EIF2S1	protein_coding
ENSG00000245910.8	SNHG6	processed_transcript				ENSG00000170142.11	UBE2E1	protein_coding
ENSG00000180769.8	WDFY3-AS2	processed_transcript				ENSG00000198478.7	SH3BGRL2	protein_coding
ENSG00000238741.1	SCARNA7	scaRNA				ENSG00000105011.8	ASF1B	protein_coding
ENSG00000267576.1	AC011472.3	sense_intronic				ENSG00000114978.17	MOB1A	protein_coding
ENSG00000250472.1	TRIM36-IT1	sense_intronic				ENSG00000031691.6	CENPQ	protein_coding
ENSG00000260064.1	AC092332.1	sense_intronic				ENSG00000117505.12	DR1	protein_coding
ENSG00000275426.1	AC253576.2	sense_intronic				ENSG00000085449.14	WDFY1	protein_coding
ENSG00000270040.1	AL356055.1	sense_intronic				ENSG00000146476.10	ARMT1	protein_coding
ENSG00000273035.1	AC007684.1	sense_intronic				ENSG00000164209.16	SLC25A46	protein_coding
ENSG00000271347.1	AC124312.5	sense_intronic				ENSG00000111269.2	CREBL2	protein_coding
ENSG00000273584.1	AC096708.3	sense_intronic				ENSG00000181704.11	YIPF6	protein_coding
ENSG00000272472.1	AL512283.1	sense_intronic				ENSG00000277726.4	AL109811.4	protein_coding
ENSG00000229325.1	ACAP2-IT1	sense_intronic				ENSG00000147592.8	LACTB2	protein_coding
ENSG00000270704.3	AC124312.4	sense_intronic				ENSG00000154640.14	BTG3	protein_coding
ENSG00000284902.1	AC074008.1	sense_intronic				ENSG00000164109.13	MAD2L1	protein_coding
ENSG00000281468.1	AC006504.8	sense_intronic				ENSG00000146070.16	PLA2G7	protein_coding
ENSG00000280374.1	AC019080.5	sense_intronic				ENSG00000197302.10	ZNF720	protein_coding
ENSG00000276390.1	AC004241.3	sense_intronic				ENSG00000139687.15	RB1	protein_coding
ENSG00000269397.1	AC011503.2	sense_intronic				ENSG00000116285.12	ERRFI1	protein_coding
ENSG00000250820.1	AC138965.2	sense_overlapping				ENSG00000224531.5	SMIM13	protein_coding
ENSG00000267225.1	WDR7-OT1	sense_overlapping				ENSG00000139826.5	ABHD13	protein_coding
ENSG00000260871.1	AC093510.2	sense_overlapping				ENSG00000005893.15	LAMP2	protein_coding
ENSG00000260941.1	LINC00622	sense_overlapping				ENSG00000154642.10	C21orf91	protein_coding
ENSG00000260686.1	AC008669.1	sense_overlapping				ENSG00000171016.12	PYGO1	protein_coding
ENSG00000243960.1	AL390195.1	sense_overlapping				ENSG00000128595.16	CALU	protein_coding
ENSG00000259623.1	AC125257.1	sense_overlapping				ENSG00000112245.11	PTP4A1	protein_coding
ENSG00000260912.1	AL158206.1	sense_overlapping				ENSG00000117533.14	VAMP4	protein_coding
ENSG00000260400.1	AL513534.1	sense_overlapping				ENSG00000119900.8	OGFRL1	protein_coding
ENSG00000261799.1	AC007406.5	sense_overlapping				ENSG00000103160.11	HSDL1	protein_coding
ENSG00000239014.1	SNORD108	snoRNA				ENSG00000136940.13	PDCL	protein_coding
ENSG00000273885.1	RF00493	snoRNA				ENSG00000116918.13	TSNAX	protein_coding
ENSG00000199347.1	RNU5E-1	snRNA				ENSG00000165832.5	TRUB1	protein_coding
ENSG00000207452.1	RNU6-606P	snRNA				ENSG00000187325.4	TAF9B	protein_coding
ENSG00000252184.1	RNU2-10P	snRNA				ENSG00000165169.10	DYNLT3	protein_coding
ENSG00000200156.1	RNU5B-1	snRNA				ENSG00000143622.10	RIT1	protein_coding
ENSG00000201390.1	RNU6-1141P	snRNA				ENSG00000125814.17	NAPB	protein_coding
ENSG00000252766.1	RNU6-255P	snRNA				ENSG00000284024.2	HSPA14	protein_coding
ENSG00000276027.1	RNU12	snRNA				ENSG00000163590.13	PPM1L	protein_coding
ENSG00000222328.1	RNU2-2P	snRNA				ENSG00000128059.8	PPAT	protein_coding
ENSG00000279364.1	AC114546.3	TEC				ENSG00000022267.16	FHL1	protein_coding
ENSG00000279033.1	AC090984.1	TEC				ENSG00000105887.10	MTPN	protein_coding
ENSG00000279945.1	AC013489.3	TEC				ENSG00000070087.14	PFN2	protein_coding
ENSG00000279098.1	AC097460.3	TEC				ENSG00000102471.14	NDFIP2	protein_coding
ENSG00000279192.1	PWAR5	TEC				ENSG00000083312.17	TNPO1	protein_coding
ENSG00000280064.1	AC130304.1	TEC				ENSG00000165410.14	CFL2	protein_coding
ENSG00000279013.1	AC110774.1	TEC				ENSG00000102554.13	KLF5	protein_coding
ENSG00000279541.1	AC005261.5	TEC				ENSG00000067533.5	RRP15	protein_coding
ENSG00000280385.1	AP000648.3	TEC				ENSG00000180957.17	PITPNB	protein_coding
ENSG00000279970.1	AC023024.2	TEC				ENSG00000106341.10	PPP1R17	protein_coding
ENSG00000280106.1	AC008555.8	TEC				ENSG00000137168.7	PPIL1	protein_coding
ENSG00000280123.1	AC023632.6	TEC				ENSG00000111897.6	SERINC1	protein_coding
ENSG00000279427.1	AC007490.1	TEC				ENSG00000135002.11	RFK	protein_coding
ENSG00000280320.1	AC025262.3	TEC				ENSG00000001561.6	ENPP4	protein_coding
ENSG00000279348.1	AC012513.3	TEC				ENSG00000243317.7	STMP1	protein_coding
ENSG00000279225.1	AC138305.3	TEC				ENSG00000120805.13	ARL1	protein_coding
ENSG00000280154.1	AC073255.1	TEC				ENSG00000213760.10	ATP6V1G2	protein_coding
ENSG00000279561.2	AL845472.2	TEC				ENSG00000171448.8	ZBTB26	protein_coding
ENSG00000279048.1	AC080080.1	TEC				ENSG00000147889.17	CDKN2A	protein_coding
ENSG00000212643.3	ZRSR2P1	transcribed_processed_pseudogene				ENSG00000213722.8	DDAH2	protein_coding
ENSG00000228638.1	FCF1P2	transcribed_processed_pseudogene				ENSG00000126945.8	HNRNPH2	protein_coding
ENSG00000236297.1	AC048351.1	transcribed_processed_pseudogene				ENSG00000123728.9	RAP2C	protein_coding
ENSG00000258966.1	GTF3AP2	transcribed_processed_pseudogene				ENSG00000138078.15	PREPL	protein_coding
ENSG00000254507.2	DEFB131E	transcribed_processed_pseudogene				ENSG00000134108.12	ARL8B	protein_coding
ENSG00000285160.1	AL139082.2	transcribed_unprocessed_pseudogene				ENSG00000255529.8	POLR2M	protein_coding
ENSG00000255085.8	AF186192.2	transcribed_unprocessed_pseudogene				ENSG00000271601.3	LIX1L	protein_coding
ENSG00000255583.2	AC084357.3	transcribed_unprocessed_pseudogene				ENSG00000099246.16	RAB18	protein_coding
ENSG00000263006.6	ROCK1P1	transcribed_unprocessed_pseudogene				ENSG00000166803.12	PCLAF	protein_coding
ENSG00000227449.8	FGF7P6	transcribed_unprocessed_pseudogene				ENSG00000102401.19	ARMCX3	protein_coding
ENSG00000285990.1	AL589743.7	transcribed_unprocessed_pseudogene				ENSG00000176018.12	LYSMD3	protein_coding
ENSG00000240024.5	LINC00888	transcribed_unprocessed_pseudogene				ENSG00000116191.17	RALGPS2	protein_coding
ENSG00000263563.6	UBBP4	transcribed_unprocessed_pseudogene				ENSG00000124145.6	SDC4	protein_coding
ENSG00000240225.10	ZNF542P	transcribed_unprocessed_pseudogene				ENSG00000172201.11	ID4	protein_coding
ENSG00000254893.6	AC113404.3	translated_processed_pseudogene				ENSG00000128609.14	NDUFA5	protein_coding
ENSG00000273628.1	AL354798.1	unprocessed_pseudogene				ENSG00000085491.16	SLC25A24	protein_coding
ENSG00000188388.10	GOLGA6L3	unprocessed_pseudogene				ENSG00000064652.10	SNX24	protein_coding
ENSG00000215237.6	AL592293.1	unprocessed_pseudogene				ENSG00000138660.11	AP1AR	protein_coding
ENSG00000259169.1	GNRHR2P1	unprocessed_pseudogene				ENSG00000105879.11	CBLL1	protein_coding
ENSG00000227632.2	AC018804.1	unprocessed_pseudogene				ENSG00000173542.8	MOB1B	protein_coding
ENSG00000263326.1	AC133552.4	unprocessed_pseudogene				ENSG00000081019.13	RSBN1	protein_coding
						ENSG00000172331.11	BPGM	protein_coding
						ENSG00000283149.1	AC068631.2	protein_coding
						ENSG00000119965.12	C10orf88	protein_coding
						ENSG00000151414.14	NEK7	protein_coding
						ENSG00000102898.11	NUTF2	protein_coding
						ENSG00000112378.11	PERP	protein_coding
						ENSG00000136159.3	NUDT15	protein_coding
						ENSG00000196227.10	FAM217B	protein_coding
						ENSG00000147224.11	PRPS1	protein_coding
						ENSG00000173852.14	DPY19L1	protein_coding
						ENSG00000264364.2	DYNLL2	protein_coding
						ENSG00000125629.14	INSIG2	protein_coding
						ENSG00000104427.11	ZC2HC1A	protein_coding
						ENSG00000189060.5	H1F0	protein_coding
						ENSG00000097046.12	CDC7	protein_coding
						ENSG00000100941.8	PNN	protein_coding
						ENSG00000108468.14	CBX1	protein_coding
						ENSG00000066557.5	LRRC40	protein_coding
						ENSG00000139372.14	TDG	protein_coding
						ENSG00000106460.18	TMEM106B	protein_coding
						ENSG00000189266.12	PNRC2	protein_coding
						ENSG00000089220.4	PEBP1	protein_coding
						ENSG00000162616.8	DNAJB4	protein_coding
						ENSG00000135750.14	KCNK1	protein_coding
						ENSG00000171928.13	TVP23B	protein_coding
						ENSG00000005812.10	FBXL3	protein_coding
						ENSG00000140941.12	MAP1LC3B	protein_coding
						ENSG00000259075.6	POC1B-GALNT4	protein_coding
						ENSG00000171150.8	SOCS5	protein_coding
						ENSG00000005249.12	PRKAR2B	protein_coding
						ENSG00000111481.9	COPZ1	protein_coding
						ENSG00000174469.21	CNTNAP2	protein_coding
						ENSG00000132912.12	DCTN4	protein_coding
						ENSG00000130224.14	LRCH2	protein_coding
						ENSG00000183508.4	TENT5C	protein_coding
						ENSG00000183305.13	MAGEA2B	protein_coding
						ENSG00000174442.11	ZWILCH	protein_coding
						ENSG00000177425.10	PAWR	protein_coding
						ENSG00000082213.17	C5orf22	protein_coding
						ENSG00000230797.2	YY2	protein_coding
						ENSG00000172469.15	MANEA	protein_coding
						ENSG00000135241.16	PNPLA8	protein_coding
						ENSG00000124767.6	GLO1	protein_coding
						ENSG00000197780.9	TAF13	protein_coding
						ENSG00000138032.20	PPM1B	protein_coding
						ENSG00000156531.16	PHF6	protein_coding
						ENSG00000188428.19	BLOC1S5	protein_coding
						ENSG00000008282.8	SYPL1	protein_coding
						ENSG00000168743.12	NPNT	protein_coding
						ENSG00000143067.4	ZNF697	protein_coding
						ENSG00000156976.16	EIF4A2	protein_coding
						ENSG00000143761.15	ARF1	protein_coding
						ENSG00000164830.18	OXR1	protein_coding
						ENSG00000180346.3	TIGD2	protein_coding
						ENSG00000152642.10	GPD1L	protein_coding
						ENSG00000139163.15	ETNK1	protein_coding
						ENSG00000188612.11	SUMO2	protein_coding
						ENSG00000175548.8	ALG10B	protein_coding
						ENSG00000198743.6	SLC5A3	protein_coding
						ENSG00000178695.5	KCTD12	protein_coding
						ENSG00000184117.11	NIPSNAP1	protein_coding
						ENSG00000197841.14	ZNF181	protein_coding
						ENSG00000164187.6	LMBRD2	protein_coding
						ENSG00000106031.8	HOXA13	protein_coding
						ENSG00000078140.13	UBE2K	protein_coding
						ENSG00000154639.18	CXADR	protein_coding
						ENSG00000162757.4	C1orf74	protein_coding
						ENSG00000121966.6	CXCR4	protein_coding
						ENSG00000169860.6	P2RY1	protein_coding
						ENSG00000198856.12	OSTC	protein_coding
						ENSG00000034713.7	GABARAPL2	protein_coding
						ENSG00000168092.13	PAFAH1B2	protein_coding
						ENSG00000188725.7	SMIM15	protein_coding
						ENSG00000114450.9	GNB4	protein_coding
						ENSG00000144935.14	TRPC1	protein_coding
						ENSG00000177565.16	TBL1XR1	protein_coding
						ENSG00000168159.11	RNF187	protein_coding
						ENSG00000198015.12	MRPL42	protein_coding
						ENSG00000117155.16	SSX2IP	protein_coding
						ENSG00000119414.11	PPP6C	protein_coding
						ENSG00000172667.10	ZMAT3	protein_coding
						ENSG00000169251.12	NMD3	protein_coding
						ENSG00000137876.9	RSL24D1	protein_coding
						ENSG00000155090.14	KLF10	protein_coding
						ENSG00000100528.11	CNIH1	protein_coding
						ENSG00000188647.12	PTAR1	protein_coding
						ENSG00000144959.9	NCEH1	protein_coding
						ENSG00000196950.13	SLC39A10	protein_coding
						ENSG00000119013.8	NDUFB3	protein_coding
						ENSG00000175893.11	ZDHHC21	protein_coding
						ENSG00000179454.13	KLHL28	protein_coding
						ENSG00000129128.12	SPCS3	protein_coding
						ENSG00000139154.14	AEBP2	protein_coding
						ENSG00000263513.5	FAM72C	protein_coding
						ENSG00000053770.11	AP5M1	protein_coding
						ENSG00000123268.8	ATF1	protein_coding
						ENSG00000114796.15	KLHL24	protein_coding
						ENSG00000125351.11	UPF3B	protein_coding
						ENSG00000171617.13	ENC1	protein_coding
						ENSG00000180370.10	PAK2	protein_coding
						ENSG00000111052.7	LIN7A	protein_coding
						ENSG00000049130.15	KITLG	protein_coding
						ENSG00000075790.10	BCAP29	protein_coding
						ENSG00000145331.13	TRMT10A	protein_coding
						ENSG00000157224.15	CLDN12	protein_coding
						ENSG00000182287.14	AP1S2	protein_coding
						ENSG00000126821.7	SGPP1	protein_coding
						ENSG00000174136.11	RGMB	protein_coding
						ENSG00000100138.14	SNU13	protein_coding
						ENSG00000113387.11	SUB1	protein_coding
						ENSG00000172115.8	CYCS	protein_coding
						ENSG00000168461.12	RAB31	protein_coding
						ENSG00000184005.10	ST6GALNAC3	protein_coding
						ENSG00000104331.8	IMPAD1	protein_coding
						ENSG00000123472.12	ATPAF1	protein_coding
						ENSG00000182307.13	C8orf33	protein_coding
						ENSG00000080371.5	RAB21	protein_coding
						ENSG00000166426.7	CRABP1	protein_coding
						ENSG00000123307.3	NEUROD4	protein_coding
						ENSG00000140299.11	BNIP2	protein_coding
						ENSG00000173947.13	PIFO	protein_coding
						ENSG00000114784.3	EIF1B	protein_coding
						ENSG00000106609.16	TMEM248	protein_coding
						ENSG00000172057.9	ORMDL3	protein_coding
						ENSG00000171867.16	PRNP	protein_coding
						ENSG00000134086.7	VHL	protein_coding
						ENSG00000174574.15	AKIRIN1	protein_coding
						ENSG00000051108.14	HERPUD1	protein_coding
						ENSG00000087301.8	TXNDC16	protein_coding
						ENSG00000138138.13	ATAD1	protein_coding
						ENSG00000018408.14	WWTR1	protein_coding
						ENSG00000122644.12	ARL4A	protein_coding
						ENSG00000154678.16	PDE1C	protein_coding
						ENSG00000139644.12	TMBIM6	protein_coding
						ENSG00000100614.17	PPM1A	protein_coding
						ENSG00000176714.9	CCDC121	protein_coding
						ENSG00000071537.13	SEL1L	protein_coding
						ENSG00000176055.9	MBLAC2	protein_coding
						ENSG00000104231.10	ZFAND1	protein_coding
						ENSG00000143183.16	TMCO1	protein_coding
						ENSG00000174738.12	NR1D2	protein_coding
						ENSG00000139133.6	ALG10	protein_coding
						ENSG00000101752.11	MIB1	protein_coding
						ENSG00000165443.11	PHYHIPL	protein_coding
						ENSG00000170270.4	GON7	protein_coding
						ENSG00000000003.14	TSPAN6	protein_coding
						ENSG00000153250.19	RBMS1	protein_coding
						ENSG00000048740.18	CELF2	protein_coding
						ENSG00000170348.8	TMED10	protein_coding
						ENSG00000163430.11	FSTL1	protein_coding
						ENSG00000089335.20	ZNF302	protein_coding
						ENSG00000171848.14	RRM2	protein_coding
						ENSG00000218739.9	CEBPZOS	protein_coding
						ENSG00000166471.10	TMEM41B	protein_coding
						ENSG00000176641.10	RNF152	protein_coding
						ENSG00000133731.9	IMPA1	protein_coding
						ENSG00000215301.10	DDX3X	protein_coding
						ENSG00000170385.9	SLC30A1	protein_coding
						ENSG00000068366.19	ACSL4	protein_coding
						ENSG00000244122.2	UGT1A7	protein_coding
						ENSG00000198833.6	UBE2J1	protein_coding
						ENSG00000272886.5	DCP1A	protein_coding
						ENSG00000168214.20	RBPJ	protein_coding
						ENSG00000173598.13	NUDT4	protein_coding
						ENSG00000138069.17	RAB1A	protein_coding
						ENSG00000169446.5	MMGT1	protein_coding
						ENSG00000259132.1	AL132780.3	protein_coding
						ENSG00000146386.7	ABRACL	protein_coding
						ENSG00000177932.6	ZNF354C	protein_coding
						ENSG00000272398.5	CD24	protein_coding
						ENSG00000128791.11	TWSG1	protein_coding
						ENSG00000135999.11	EPC2	protein_coding
						ENSG00000164091.11	WDR82	protein_coding
						ENSG00000010404.17	IDS	protein_coding
						ENSG00000165434.7	PGM2L1	protein_coding
						ENSG00000157514.16	TSC22D3	protein_coding
						ENSG00000116406.18	EDEM3	protein_coding
						ENSG00000170965.9	PLAC1	protein_coding
						ENSG00000139517.8	LNX2	protein_coding
						ENSG00000144320.13	LNPK	protein_coding
						ENSG00000113575.9	PPP2CA	protein_coding
						ENSG00000151151.5	IPMK	protein_coding
						ENSG00000197050.10	ZNF420	protein_coding
						ENSG00000110906.12	KCTD10	protein_coding
						ENSG00000163449.10	TMEM169	protein_coding
						ENSG00000172071.11	EIF2AK3	protein_coding
						ENSG00000205659.10	LIN52	protein_coding
						ENSG00000253719.3	ATXN7L3B	protein_coding
						ENSG00000134602.15	STK26	protein_coding
						ENSG00000102024.17	PLS3	protein_coding
						ENSG00000183726.10	TMEM50A	protein_coding
						ENSG00000180425.11	C11orf71	protein_coding
						ENSG00000115392.11	FANCL	protein_coding
						ENSG00000172954.13	LCLAT1	protein_coding
						ENSG00000106355.9	LSM5	protein_coding
						ENSG00000113583.7	C5orf15	protein_coding
						ENSG00000162734.12	PEA15	protein_coding
						ENSG00000137942.16	FNBP1L	protein_coding
						ENSG00000162599.15	NFIA	protein_coding
						ENSG00000106153.12	CHCHD2	protein_coding
						ENSG00000113595.14	TRIM23	protein_coding
						ENSG00000177917.10	ARL6IP6	protein_coding
						ENSG00000137075.17	RNF38	protein_coding
						ENSG00000169018.5	FEM1B	protein_coding
						ENSG00000176624.10	MEX3C	protein_coding
						ENSG00000182831.11	C16orf72	protein_coding
						ENSG00000114331.13	ACAP2	protein_coding
						ENSG00000180537.12	RNF182	protein_coding
						ENSG00000179941.7	BBS10	protein_coding
						ENSG00000189367.14	KIAA0408	protein_coding
						ENSG00000046653.14	GPM6B	protein_coding
						ENSG00000139726.10	DENR	protein_coding
						ENSG00000113083.13	LOX	protein_coding
						ENSG00000182534.13	MXRA7	protein_coding
						ENSG00000163788.13	SNRK	protein_coding
						ENSG00000143401.14	ANP32E	protein_coding
						ENSG00000164466.12	SFXN1	protein_coding
						ENSG00000075089.9	ACTR6	protein_coding
						ENSG00000103021.9	CCDC113	protein_coding
						ENSG00000023572.9	GLRX2	protein_coding
						ENSG00000134308.13	YWHAQ	protein_coding
						ENSG00000091039.16	OSBPL8	protein_coding
						ENSG00000106537.7	TSPAN13	protein_coding
						ENSG00000182013.17	PNMA8A	protein_coding
						ENSG00000106025.8	TSPAN12	protein_coding
						ENSG00000170113.15	NIPA1	protein_coding
						ENSG00000173451.6	THAP2	protein_coding
						ENSG00000164284.14	GRPEL2	protein_coding
						ENSG00000197121.14	PGAP1	protein_coding
						ENSG00000178694.9	NSUN3	protein_coding
						ENSG00000064726.9	BTBD1	protein_coding
						ENSG00000168374.10	ARF4	protein_coding
						ENSG00000162980.16	ARL5A	protein_coding
						ENSG00000180440.3	SERTM1	protein_coding
						ENSG00000183255.11	PTTG1IP	protein_coding
						ENSG00000014919.12	COX15	protein_coding
						ENSG00000107798.17	LIPA	protein_coding
						ENSG00000205213.13	LGR4	protein_coding
						ENSG00000133703.11	KRAS	protein_coding
						ENSG00000145284.11	SCD5	protein_coding
						ENSG00000108064.10	TFAM	protein_coding
						ENSG00000163602.10	RYBP	protein_coding
						ENSG00000123983.13	ACSL3	protein_coding
						ENSG00000133101.9	CCNA1	protein_coding
						ENSG00000121644.18	DESI2	protein_coding
						ENSG00000138398.15	PPIG	protein_coding
						ENSG00000052723.11	SIKE1	protein_coding
						ENSG00000106771.12	TMEM245	protein_coding
						ENSG00000128872.9	TMOD2	protein_coding
						ENSG00000156162.16	DPY19L4	protein_coding
						ENSG00000167220.11	HDHD2	protein_coding
						ENSG00000146411.5	SLC2A12	protein_coding
						ENSG00000112874.9	NUDT12	protein_coding
						ENSG00000115365.11	LANCL1	protein_coding
						ENSG00000155330.9	C16orf87	protein_coding
						ENSG00000132388.12	UBE2G1	protein_coding
						ENSG00000143751.9	SDE2	protein_coding
						ENSG00000144231.10	POLR2D	protein_coding
						ENSG00000104660.18	LEPROTL1	protein_coding
						ENSG00000113811.10	SELENOK	protein_coding
						ENSG00000145920.14	CPLX2	protein_coding
						ENSG00000205269.5	TMEM170B	protein_coding
						ENSG00000067955.13	CBFB	protein_coding
						ENSG00000138018.17	SELENOI	protein_coding
						ENSG00000178567.7	EPM2AIP1	protein_coding
						ENSG00000076716.8	GPC4	protein_coding
						ENSG00000182093.15	WRB	protein_coding
						ENSG00000137494.13	ANKRD42	protein_coding
						ENSG00000082497.11	SERTAD4	protein_coding
						ENSG00000122042.9	UBL3	protein_coding
						ENSG00000164305.18	CASP3	protein_coding
						ENSG00000168288.12	MMADHC	protein_coding
						ENSG00000205133.11	TRIQK	protein_coding
						ENSG00000162433.14	AK4	protein_coding
						ENSG00000164983.7	TMEM65	protein_coding
						ENSG00000101966.12	XIAP	protein_coding
						ENSG00000068383.18	INPP5A	protein_coding
						ENSG00000177889.9	UBE2N	protein_coding
						ENSG00000151233.10	GXYLT1	protein_coding
						ENSG00000145391.13	SETD7	protein_coding
						ENSG00000068305.17	MEF2A	protein_coding
						ENSG00000094841.13	UPRT	protein_coding
						ENSG00000134597.15	RBMX2	protein_coding
						ENSG00000165672.6	PRDX3	protein_coding
						ENSG00000196776.15	CD47	protein_coding
						ENSG00000182552.14	RWDD4	protein_coding
						ENSG00000092531.9	SNAP23	protein_coding
						ENSG00000181904.8	C5orf24	protein_coding
						ENSG00000145439.11	CBR4	protein_coding
						ENSG00000263465.4	SRSF8	protein_coding
						ENSG00000056736.9	IL17RB	protein_coding
						ENSG00000145365.10	TIFA	protein_coding
						ENSG00000107372.12	ZFAND5	protein_coding
						ENSG00000148154.9	UGCG	protein_coding
						ENSG00000104332.11	SFRP1	protein_coding
						ENSG00000084733.10	RAB10	protein_coding
						ENSG00000077458.12	FAM76B	protein_coding
						ENSG00000213516.9	RBMXL1	protein_coding
						ENSG00000242265.5	PEG10	protein_coding
						ENSG00000096717.11	SIRT1	protein_coding
						ENSG00000142686.7	C1orf216	protein_coding
						ENSG00000106723.16	SPIN1	protein_coding
						ENSG00000151366.12	NDUFC2	protein_coding
						ENSG00000155961.4	RAB39B	protein_coding
						ENSG00000185222.9	TCEAL9	protein_coding
						ENSG00000161813.21	LARP4	protein_coding
						ENSG00000277462.1	ZNF670	protein_coding
						ENSG00000074211.13	PPP2R2C	protein_coding
						ENSG00000129028.8	THAP10	protein_coding
						ENSG00000136193.16	SCRN1	protein_coding
						ENSG00000119048.7	UBE2B	protein_coding
						ENSG00000163605.14	PPP4R2	protein_coding
						ENSG00000156639.11	ZFAND3	protein_coding
						ENSG00000151748.14	SAV1	protein_coding
						ENSG00000105835.11	NAMPT	protein_coding
						ENSG00000118518.15	RNF146	protein_coding
						ENSG00000139318.7	DUSP6	protein_coding
						ENSG00000164603.11	BMT2	protein_coding
						ENSG00000107815.9	TWNK	protein_coding
						ENSG00000136451.8	VEZF1	protein_coding
						ENSG00000086289.11	EPDR1	protein_coding
						ENSG00000072041.16	SLC6A15	protein_coding
						ENSG00000181315.10	ZNF322	protein_coding
						ENSG00000107560.11	RAB11FIP2	protein_coding
						ENSG00000144597.13	EAF1	protein_coding
						ENSG00000164330.16	EBF1	protein_coding
						ENSG00000177034.15	MTX3	protein_coding
						ENSG00000131370.15	SH3BP5	protein_coding
						ENSG00000086619.13	ERO1B	protein_coding
						ENSG00000172795.15	DCP2	protein_coding
						ENSG00000187398.11	LUZP2	protein_coding
						ENSG00000104635.13	SLC39A14	protein_coding
						ENSG00000139505.11	MTMR6	protein_coding
						ENSG00000120159.12	CAAP1	protein_coding
						ENSG00000185305.10	ARL15	protein_coding
						ENSG00000186432.8	KPNA4	protein_coding
						ENSG00000154059.10	IMPACT	protein_coding
						ENSG00000141425.17	RPRD1A	protein_coding
						ENSG00000079950.13	STX7	protein_coding
						ENSG00000152932.7	RAB3C	protein_coding
						ENSG00000130962.17	PRRG1	protein_coding
						ENSG00000117054.13	ACADM	protein_coding
						ENSG00000184349.12	EFNA5	protein_coding
						ENSG00000116095.10	PLEKHA3	protein_coding
						ENSG00000133393.12	FOPNL	protein_coding
						ENSG00000100522.9	GNPNAT1	protein_coding
						ENSG00000119640.8	ACYP1	protein_coding
						ENSG00000215712.10	TMEM242	protein_coding
						ENSG00000162702.7	ZNF281	protein_coding
						ENSG00000168175.14	MAPK1IP1L	protein_coding
						ENSG00000153574.8	RPIA	protein_coding
						ENSG00000145354.11	CISD2	protein_coding
						ENSG00000168566.12	SNRNP48	protein_coding
						ENSG00000156875.13	MFSD14A	protein_coding
						ENSG00000137770.13	CTDSPL2	protein_coding
						ENSG00000075303.12	SLC25A40	protein_coding
						ENSG00000119396.10	RAB14	protein_coding
						ENSG00000137563.11	GGH	protein_coding
						ENSG00000060749.15	QSER1	protein_coding
						ENSG00000234545.7	FAM133B	protein_coding
						ENSG00000114902.13	SPCS1	protein_coding
						ENSG00000197557.6	TTC30A	protein_coding
						ENSG00000205808.5	PLPP6	protein_coding
						ENSG00000198689.11	SLC9A6	protein_coding
						ENSG00000116473.14	RAP1A	protein_coding
						ENSG00000139324.11	TMTC3	protein_coding
						ENSG00000154813.9	DPH3	protein_coding
						ENSG00000151239.13	TWF1	protein_coding
						ENSG00000188419.13	CHM	protein_coding
						ENSG00000138760.9	SCARB2	protein_coding
						ENSG00000180818.4	HOXC10	protein_coding
						ENSG00000143771.11	CNIH4	protein_coding
						ENSG00000163577.7	EIF5A2	protein_coding
						ENSG00000148737.16	TCF7L2	protein_coding
						ENSG00000155099.7	PIP4P2	protein_coding
						ENSG00000136986.9	DERL1	protein_coding
						ENSG00000110321.16	EIF4G2	protein_coding
						ENSG00000153214.10	TMEM87B	protein_coding
						ENSG00000165355.7	FBXO33	protein_coding
						ENSG00000187676.7	B3GLCT	protein_coding
						ENSG00000111885.6	MAN1A1	protein_coding
						ENSG00000186288.5	PABPC1L2A	protein_coding
						ENSG00000159197.3	KCNE2	protein_coding
						ENSG00000012963.14	UBR7	protein_coding
						ENSG00000028528.14	SNX1	protein_coding
						ENSG00000136450.12	SRSF1	protein_coding
						ENSG00000112972.14	HMGCS1	protein_coding
						ENSG00000156587.15	UBE2L6	protein_coding
						ENSG00000197965.11	MPZL1	protein_coding
						ENSG00000029993.14	HMGB3	protein_coding
						ENSG00000137502.9	RAB30	protein_coding
						ENSG00000163281.11	GNPDA2	protein_coding
						ENSG00000244115.1	DNAJC25-GNG10	protein_coding
						ENSG00000174721.9	FGFBP3	protein_coding
						ENSG00000240184.6	PCDHGC3	protein_coding
						ENSG00000152332.15	UHMK1	protein_coding
						ENSG00000134049.5	IER3IP1	protein_coding
						ENSG00000086300.15	SNX10	protein_coding
						ENSG00000112186.11	CAP2	protein_coding
						ENSG00000144815.15	NXPE3	protein_coding
						ENSG00000184007.20	PTP4A2	protein_coding
						ENSG00000085721.12	RRN3	protein_coding
						ENSG00000162511.7	LAPTM5	protein_coding
						ENSG00000108256.8	NUFIP2	protein_coding
						ENSG00000147862.16	NFIB	protein_coding
						ENSG00000255112.2	CHMP1B	protein_coding
						ENSG00000180938.5	ZNF572	protein_coding
						ENSG00000104756.15	KCTD9	protein_coding
						ENSG00000185697.16	MYBL1	protein_coding
						ENSG00000131116.11	ZNF428	protein_coding
						ENSG00000104343.19	UBE2W	protein_coding
						ENSG00000174010.9	KLHL15	protein_coding
						ENSG00000168772.10	CXXC4	protein_coding
						ENSG00000159873.9	CCDC117	protein_coding
						ENSG00000115484.14	CCT4	protein_coding
						ENSG00000165416.14	SUGT1	protein_coding
						ENSG00000081320.10	STK17B	protein_coding
						ENSG00000137760.14	ALKBH8	protein_coding
						ENSG00000145794.16	MEGF10	protein_coding
						ENSG00000162999.12	DUSP19	protein_coding
						ENSG00000144827.8	ABHD10	protein_coding
						ENSG00000198551.9	ZNF627	protein_coding
						ENSG00000118655.5	DCLRE1B	protein_coding
						ENSG00000137414.5	FAM8A1	protein_coding
						ENSG00000180398.12	MCFD2	protein_coding
						ENSG00000111276.10	CDKN1B	protein_coding
						ENSG00000213281.4	NRAS	protein_coding
						ENSG00000153989.7	NUS1	protein_coding
						ENSG00000108406.9	DHX40	protein_coding
						ENSG00000120137.6	PANK3	protein_coding
						ENSG00000164611.12	PTTG1	protein_coding
						ENSG00000184956.15	MUC6	protein_coding
						ENSG00000198642.6	KLHL9	protein_coding
						ENSG00000163428.3	LRRC58	protein_coding
						ENSG00000177733.6	HNRNPA0	protein_coding
						ENSG00000120688.8	WBP4	protein_coding
						ENSG00000101558.13	VAPA	protein_coding
						ENSG00000186063.12	AIDA	protein_coding
						ENSG00000205060.10	SLC35B4	protein_coding
						ENSG00000198824.6	CHAMP1	protein_coding
						ENSG00000164253.13	WDR41	protein_coding
						ENSG00000151692.14	RNF144A	protein_coding
						ENSG00000187189.10	TSPYL4	protein_coding
						ENSG00000198612.10	COPS8	protein_coding
						ENSG00000091009.7	RBM27	protein_coding
						ENSG00000113456.18	RAD1	protein_coding
						ENSG00000144118.13	RALB	protein_coding
						ENSG00000147669.10	POLR2K	protein_coding
						ENSG00000197601.12	FAR1	protein_coding
						ENSG00000124783.13	SSR1	protein_coding
						ENSG00000143756.11	FBXO28	protein_coding
						ENSG00000172466.15	ZNF24	protein_coding
						ENSG00000112029.9	FBXO5	protein_coding
						ENSG00000134294.13	SLC38A2	protein_coding
						ENSG00000163624.5	CDS1	protein_coding
						ENSG00000219545.11	UMAD1	protein_coding
						ENSG00000149212.11	SESN3	protein_coding
						ENSG00000025156.12	HSF2	protein_coding
						ENSG00000155850.7	SLC26A2	protein_coding
						ENSG00000198876.12	DCAF12	protein_coding
						ENSG00000023909.9	GCLM	protein_coding
						ENSG00000162613.16	FUBP1	protein_coding
						ENSG00000171155.7	C1GALT1C1	protein_coding
						ENSG00000057704.12	TMCC3	protein_coding
						ENSG00000104290.10	FZD3	protein_coding
						ENSG00000104472.9	CHRAC1	protein_coding
						ENSG00000138231.12	DBR1	protein_coding
						ENSG00000101413.11	RPRD1B	protein_coding
						ENSG00000100439.10	ABHD4	protein_coding
						ENSG00000118496.4	FBXO30	protein_coding
						ENSG00000134717.17	BTF3L4	protein_coding
						ENSG00000172380.5	GNG12	protein_coding
						ENSG00000259040.5	BLOC1S5-TXNDC5	protein_coding
						ENSG00000186020.12	ZNF529	protein_coding
						ENSG00000188848.15	BEND4	protein_coding
						ENSG00000035687.9	ADSS	protein_coding
						ENSG00000155893.12	PXYLP1	protein_coding
						ENSG00000095209.11	TMEM38B	protein_coding
						ENSG00000132475.10	H3F3B	protein_coding
						ENSG00000029364.11	SLC39A9	protein_coding
						ENSG00000162409.10	PRKAA2	protein_coding
						ENSG00000166881.9	NEMP1	protein_coding
						ENSG00000162735.18	PEX19	protein_coding
						ENSG00000109445.10	ZNF330	protein_coding
						ENSG00000254726.2	MEX3A	protein_coding
						ENSG00000140006.11	WDR89	protein_coding
						ENSG00000134758.13	RNF138	protein_coding
						ENSG00000069509.5	FUNDC1	protein_coding
						ENSG00000136144.11	RCBTB1	protein_coding
						ENSG00000276644.4	DACH1	protein_coding
						ENSG00000037749.12	MFAP3	protein_coding
						ENSG00000111371.15	SLC38A1	protein_coding
						ENSG00000179021.9	C3orf38	protein_coding
						ENSG00000185414.19	MRPL30	protein_coding
						ENSG00000131966.13	ACTR10	protein_coding
						ENSG00000182985.17	CADM1	protein_coding
						ENSG00000203705.10	TATDN3	protein_coding
						ENSG00000120837.7	NFYB	protein_coding
						ENSG00000197128.11	ZNF772	protein_coding
						ENSG00000136868.10	SLC31A1	protein_coding
						ENSG00000159596.6	TMEM69	protein_coding
						ENSG00000122591.11	FAM126A	protein_coding
						ENSG00000166822.12	TMEM170A	protein_coding
						ENSG00000198668.10	CALM1	protein_coding
						ENSG00000111145.7	ELK3	protein_coding
						ENSG00000144785.8	AC073896.1	protein_coding
						ENSG00000196954.13	CASP4	protein_coding
						ENSG00000107758.15	PPP3CB	protein_coding
						ENSG00000215717.5	TMEM167B	protein_coding
						ENSG00000149346.14	SLX4IP	protein_coding
						ENSG00000113966.9	ARL6	protein_coding
						ENSG00000148153.13	INIP	protein_coding
						ENSG00000213390.10	ARHGAP19	protein_coding
						ENSG00000164104.11	HMGB2	protein_coding
						ENSG00000101003.9	GINS1	protein_coding
						ENSG00000187123.14	LYPD6	protein_coding
						ENSG00000172159.15	FRMD3	protein_coding
						ENSG00000112977.15	DAP	protein_coding
						ENSG00000116574.5	RHOU	protein_coding
						ENSG00000108924.13	HLF	protein_coding
						ENSG00000184517.11	ZFP1	protein_coding
						ENSG00000103591.12	AAGAB	protein_coding
						ENSG00000172086.7	KRCC1	protein_coding
						ENSG00000206053.12	JPT2	protein_coding
						ENSG00000175305.17	CCNE2	protein_coding
						ENSG00000196368.4	NUDT11	protein_coding
						ENSG00000198380.12	GFPT1	protein_coding
						ENSG00000128923.10	MINDY2	protein_coding
						ENSG00000118922.17	KLF12	protein_coding
						ENSG00000152749.7	GPR180	protein_coding
						ENSG00000085063.15	CD59	protein_coding
						ENSG00000253276.2	CCDC71L	protein_coding
						ENSG00000152503.9	TRIM36	protein_coding
						ENSG00000117758.13	STX12	protein_coding
						ENSG00000174238.14	PITPNA	protein_coding
						ENSG00000171517.5	LPAR3	protein_coding
						ENSG00000167977.8	KCTD5	protein_coding
						ENSG00000137871.20	ZNF280D	protein_coding
						ENSG00000069956.11	MAPK6	protein_coding
						ENSG00000169139.11	UBE2V2	protein_coding
						ENSG00000176853.15	FAM91A1	protein_coding
						ENSG00000155959.10	VBP1	protein_coding
						ENSG00000175582.19	RAB6A	protein_coding
						ENSG00000284770.1	TBCE	protein_coding
						ENSG00000205707.10	ETFRF1	protein_coding
						ENSG00000008394.12	MGST1	protein_coding
						ENSG00000135018.13	UBQLN1	protein_coding
						ENSG00000170899.10	GSTA4	protein_coding
						ENSG00000038210.12	PI4K2B	protein_coding
						ENSG00000107362.13	ABHD17B	protein_coding
						ENSG00000156052.10	GNAQ	protein_coding
						ENSG00000181915.4	ADO	protein_coding
						ENSG00000166619.13	BLCAP	protein_coding
						ENSG00000111880.15	RNGTT	protein_coding
						ENSG00000120675.5	DNAJC15	protein_coding
						ENSG00000129235.10	TXNDC17	protein_coding
						ENSG00000145907.14	G3BP1	protein_coding
						ENSG00000096746.17	HNRNPH3	protein_coding
						ENSG00000105926.15	MPP6	protein_coding
						ENSG00000166479.9	TMX3	protein_coding
						ENSG00000171004.18	HS6ST2	protein_coding
						ENSG00000168078.9	PBK	protein_coding
						ENSG00000152977.9	ZIC1	protein_coding
						ENSG00000089234.15	BRAP	protein_coding
						ENSG00000168952.15	STXBP6	protein_coding
						ENSG00000122694.15	GLIPR2	protein_coding
						ENSG00000134243.11	SORT1	protein_coding
						ENSG00000198898.13	CAPZA2	protein_coding
						ENSG00000118873.15	RAB3GAP2	protein_coding
						ENSG00000092203.13	TOX4	protein_coding
						ENSG00000274290.2	HIST1H2BE	protein_coding
						ENSG00000077616.10	NAALAD2	protein_coding
						ENSG00000090316.15	MAEA	protein_coding
						ENSG00000126953.6	TIMM8A	protein_coding
						ENSG00000155008.13	APOOL	protein_coding
						ENSG00000166913.12	YWHAB	protein_coding
						ENSG00000112290.12	WASF1	protein_coding
						ENSG00000198780.11	FAM169A	protein_coding
						ENSG00000155252.13	PI4K2A	protein_coding
						ENSG00000168300.13	PCMTD1	protein_coding
						ENSG00000143355.15	LHX9	protein_coding
						ENSG00000204147.10	ASAH2B	protein_coding
						ENSG00000164172.18	MOCS2	protein_coding
						ENSG00000115252.18	PDE1A	protein_coding
						ENSG00000166575.16	TMEM135	protein_coding
						ENSG00000127870.16	RNF6	protein_coding
						ENSG00000100580.7	TMED8	protein_coding
						ENSG00000116455.13	WDR77	protein_coding
						ENSG00000120696.8	KBTBD7	protein_coding
						ENSG00000158985.13	CDC42SE2	protein_coding
						ENSG00000100320.22	RBFOX2	protein_coding
						ENSG00000123178.14	SPRYD7	protein_coding
						ENSG00000143320.8	CRABP2	protein_coding
						ENSG00000284862.1	CCDC39	protein_coding
						ENSG00000108861.8	DUSP3	protein_coding
						ENSG00000112697.15	TMEM30A	protein_coding
						ENSG00000188529.14	SRSF10	protein_coding
						ENSG00000070018.8	LRP6	protein_coding
						ENSG00000166224.16	SGPL1	protein_coding
						ENSG00000120693.13	SMAD9	protein_coding
						ENSG00000057252.12	SOAT1	protein_coding
						ENSG00000180628.14	PCGF5	protein_coding
						ENSG00000150093.18	ITGB1	protein_coding
						ENSG00000180817.11	PPA1	protein_coding
						ENSG00000196715.6	VKORC1L1	protein_coding
						ENSG00000164548.10	TRA2A	protein_coding
						ENSG00000176273.14	SLC35G1	protein_coding
						ENSG00000117569.18	PTBP2	protein_coding
						ENSG00000080819.7	CPOX	protein_coding
						ENSG00000181751.9	C5orf30	protein_coding
						ENSG00000163584.17	RPL22L1	protein_coding
						ENSG00000197312.11	DDI2	protein_coding
						ENSG00000169612.3	RAMAC	protein_coding
						ENSG00000244405.7	ETV5	protein_coding
						ENSG00000174606.13	ANGEL2	protein_coding
						ENSG00000117632.22	STMN1	protein_coding
						ENSG00000136603.13	SKIL	protein_coding
						ENSG00000168246.5	UBTD2	protein_coding
						ENSG00000165527.6	ARF6	protein_coding
						ENSG00000145545.11	SRD5A1	protein_coding
						ENSG00000087338.4	GMCL1	protein_coding
						ENSG00000170091.10	NSG2	protein_coding
						ENSG00000279968.2	GVQW2	protein_coding
						ENSG00000149289.10	ZC3H12C	protein_coding
						ENSG00000163683.11	SMIM14	protein_coding
						ENSG00000162441.11	LZIC	protein_coding
						ENSG00000172939.8	OXSR1	protein_coding
						ENSG00000076770.14	MBNL3	protein_coding
						ENSG00000164291.16	ARSK	protein_coding
						ENSG00000172292.14	CERS6	protein_coding
						ENSG00000137814.10	HAUS2	protein_coding
						ENSG00000018510.14	AGPS	protein_coding
						ENSG00000250021.7	C15orf38-AP3S2	protein_coding
						ENSG00000132640.14	BTBD3	protein_coding

## Sheet: GO
GO biological process complete	Homo sapiens - REFLIST (20851)	upload_1 (923)	upload_1 (expected)	upload_1 (over/under)	upload_1 (fold Enrichment)	upload_1 (raw P-value)	upload_1 (FDR)
negative regulation of cAMP-dependent protein kinase activity (GO:2000480)	9	5	0.4	+	12.55	0.000197	0.0489
endoplasmic reticulum tubular network organization (GO:0071786)	15	7	0.66	+	10.54	2.34e-05	0.00847
protein K48-linked ubiquitination (GO:0070936)	54	11	2.39	+	4.6	8.22e-05	0.0256
endoplasmic reticulum organization (GO:0007029)	83	14	3.67	+	3.81	5.8e-05	0.0188
G1/S transition of mitotic cell cycle (GO:0000082)	128	17	5.67	+	3	0.000143	0.0386
cell cycle G1/S phase transition (GO:0044843)	130	17	5.75	+	2.95	0.000169	0.0434
cellular response to starvation (GO:0009267)	196	25	8.68	+	2.88	8.21e-06	0.00435
response to starvation (GO:0042594)	240	28	10.62	+	2.64	1.11e-05	0.00517
protein dephosphorylation (GO:0006470)	216	25	9.56	+	2.61	3.62e-05	0.0123
dephosphorylation (GO:0016311)	322	34	14.25	+	2.39	1.24e-05	0.0055
cellular response to nutrient levels (GO:0031669)	246	26	10.89	+	2.39	0.000108	0.0331
cellular response to extracellular stimulus (GO:0031668)	278	28	12.31	+	2.28	0.000142	0.0389
negative regulation of transferase activity (GO:0051348)	294	29	13.01	+	2.23	0.000137	0.039
Golgi vesicle transport (GO:0048193)	401	39	17.75	+	2.2	1.9e-05	0.00757
RNA splicing (GO:0008380)	407	39	18.02	+	2.16	2.22e-05	0.00822

## Sheet: Target comparison
Protein coding Msi1 targets - medullo		Msi1 target previous			All targets Msi1		Cell cycle/division targets present in several analyses
AASDHPPT		A_32_P19460			A_32_P19460		ACTR2
ACSL3		AADACL1			AADACL1		ARF1
ACTR2		AAK1			AAGAB		ARPP19
AEBP2		AASDHPPT			AAK1		BCAT1
AKIRIN1		ABCA5			AASDHPPT		CCND1
AMD1		ABCC1			ABCA5		CCNG2
ANKRD46		ABHD12			ABCC1		CDK2AP1
ANP32E		ABHD2			ABHD10		CDK6
ARF1		ACER3			ABHD12		CDKN2A
ARL2BP		ACSL3			ABHD13		DYNLT3
ARL6IP1		ACTB			ABHD17B		EIF4G2
ARL6IP5		ACTG1			ABHD2		ERH
ARL6IP6		ACTN4			ABHD4		ETV5
ARPP19		ACTR1A			ABRACL		KLHL9
ATAD1		ACTR2			AC005943.1		LBR
ATP6AP2		ADAM12			AC021660.3		PPP1CB
ATP6V1G1		ADAM19			AC046185.1		PTP4A1
B4GALT1		ADAM9			AC068631.2		RAB10
BCAP29		ADARB1			AC073896.1		RAB11A
BCAT1		ADD1			AC093899.2		RB1
BTG3		ADM			AC098484.3		RRM2
C5orf15		AEBP2			AC099850.2		SKA2
CADM1		AFAP1			ACADM		SLC16A1
CALM1		AFF4			ACAP2		STMN1
CALU		AGPAT3			ACER3		TCF7L2
CBFB		AGPAT5			ACP1		TGFBR1
CBX1		AIF1L			ACSL3		WWTR1
CCND1		AIM1			ACSL4
CCNG2		AK057071			ACTB
CD164		AK131288			ACTG1
CD59		AKAP11			ACTN4
CDK2AP1		AKAP2			ACTR10
CDK6		AKIRIN1			ACTR1A
CDKN2A		ALG13			ACTR2
CEBPG		AMD1			ACTR6
CGGBP1		AMIGO2			ACYP1
CHCHD2		ANKFY1			ADAM12
CLIC4		ANKH			ADAM19
CMPK1		ANKRD46			ADAM9
CMTM6		ANKRD52			ADARB1
CTDSPL2		ANLN			ADCYAP1
DCP2		ANP32A			ADD1
DCTN4		ANP32E			ADM
DDX3X		ANTXR2			ADO
DEK		ANXA1			ADSS
DERL1		ANXA2			AEBP2
DPY19L1		ANXA5			AFAP1
DPY19L4		AP1G1			AFF4
DYNLT3		AP2B1			AGPAT3
EDEM3		AP3S2			AGPAT5
EIF2S1		APC2			AGPS
EIF4A2		API5			AIDA
EIF4G2		APOL6			AIF1L
ENC1		APP			AIM1
EPDR1		ARCN1			AK057071
ERH		ARF1			AK131288
ERRFI1		ARF3			AK4
ETNK1		ARHGDIA			AKAP11
ETV5		ARHGEF12			AKAP2
FAM126A		ARID5B			AKIRIN1
FANCF		ARL2BP			AL049629.2
FBXO28		ARL6IP1			AL109811.4
FSTL1		ARL6IP5			AL132780.3
FUBP1		ARL6IP6			ALG10
FYTTD1		ARL6IP			ALG10B
GGH		ARPC4			ALG13
GNAQ		ARPP-19			ALKBH8
GPM6B		ARPP19			AMD1
GRPEL2		ASAP1			AMIGO2
H1F0		ASB16			ANGEL2
HERPUD1		ASB1			ANKEF1
HNRNPA0		ASB6			ANKFY1
HSBP1		ASPH			ANKH
HSPA13		ASPN			ANKRD42
IDS		ATAD1			ANKRD46
IMPAD1		ATF7			ANKRD52
ITGAV		ATP11B			ANLN
ITM2B		ATP13A3			ANP32A
KCTD10		ATP1B1			ANP32E
KLF10		ATP2A2			ANTXR2
KLHL24		ATP2B4			ANXA1
KLHL9		ATP4V1G1			ANXA2
KPNA4		ATP6AP2			ANXA5
KRAS		ATP6V1C2			AP1AR
LAMP2		ATP6V1G1			AP1G1
LAPTM4B		ATP7A			AP1S2
LBR		ATP9A			AP2B1
LCLAT1		ATRN			AP3S2
LGR4		AXL			AP5M1
LIPA		AY033611			APC2
LNPEP		B2M			APH1B
LOX		B4GALT1			API5
LUZP6		B4GALT5			APOL6
MAP1LC3B		BAIAP2L1			APOOL
MAPK1IP1L		BAT2L1			APP
MBNL1		BAT2L2			ARCN1
MCFD2		BBX			ARF1
MEX3C		BC000228			ARF3
MGST1		BC006998			ARF4
MIB1		BC010009			ARF6
MRPL42		BCAP29			ARHGAP19
MRPL50		BCAT1			ARHGDIA
MTPN		BLMH			ARHGEF12
MXRA7		BRD4			ARID5B
NAMPT		BRI3			ARL1
NDFIP1		BSG			ARL15
NFIB		BTG3			ARL2BP
NRAS		BUB3			ARL4A
NUFIP2		BVES			ARL5A
ORMDL3		C10orf55			ARL5B
OSTC		C11orf48			ARL6
PCDHGC3		C11orf9			ARL6IP
PCMT1		C14orf135			ARL6IP1
PEA15		C15orf28			ARL6IP5
PEG10		C16orf58			ARL6IP6
PEX19		C17orf44			ARL8B
PGM2L1		C17orf65			ARMCX3
PGRMC1		C17orf68			ARMT1
PHF6		C17orf86			ARPC4
PITPNA		C19orf48			ARPP19
PMAIP1		C19orf63			ARPP-19
PPIL1		C1orf43			ARSK
PPP1CB		C1orf86			ASAH2B
PPP3R1		C1orf96			ASAP1
PRDX3		C1orf9			ASB1
PREPL		C20orf117			ASB16
PRNP		C20orf177			ASB6
PTBP2		C20orf199			ASF1B
PTP4A1		C20orf30			ASPH
PTP4A2		C21orf67			ASPN
PTTG1IP		C2orf18			ATAD1
RAB10		C2orf24			ATF1
RAB11A		C2orf25			ATF7
RAB14		C3orf21			ATP11B
RAB18		C3orf58			ATP13A3
RAB31		C5orf15			ATP1B1
RAB8B		C6orf106			ATP2A2
RAC1		C6orf211			ATP2B4
RB1		C6orf32			ATP4V1G1
RBM18		C6orf89			ATP6AP2
RCN2		C7orf41			ATP6V1C2
RGMB		C7orf42			ATP6V1G1
RNF11		C9orf167			ATP6V1G2
RNF138		C9orf45			ATP7A
RNF144A		C9orf5			ATP9A
RNF146		C9orf91			ATPAF1
RRM2		CACHD1			ATRN
SCARB2		CADM1			ATXN7L3B
SCD		CALD1			AXL
SCML1		CALM1			AY033611
SCRN1		CALM2			AZIN1
SDC4		CALU			B2M
SDCBP		CANT1			B3GLCT
SEC14L1		CANX			B3GNT2
SEL1L		CAPN12			B4GALT1
SETD7		CAPRIN1			B4GALT5
SFRP1		CAPZA1			B4GALT6
SGPL1		CASC3			BAG4
SGPP1		CASC4			BAIAP2L1
SKA2		CASP2			BAT2L1
SLC16A1		CAST			BAT2L2
SLC2A12		CBFB			BBS10
SLC35B4		CBL			BBX
SLC38A1		CBX1			BC000228
SLC38A2		CBX5			BC006998
SLC39A14		CBX6			BC010009
SLC39A9		CCDC47			BCAP29
SLC5A3		CCDC50			BCAS2
SNX10		CCL2			BCAT1
SORT1		CCND1			BEND4
SPCS1		CCNG2			BLCAP
SPCS2		CCNT2			BLMH
SPOCK1		CD164			BLOC1S5
SRP14		CD276			BLOC1S5-TXNDC5
SSR1		CD2BP2			BMT2
STC1		CD44			BNIP2
STMN1		CD59			BNIP3L
SUMO2		CD99L2			BOLA2
SYNCRIP		CD9			BPGM
TBL1XR1		CDC42SE1			BRAP
TCEA1		CDC6			BRD4
TCF7L2		CDH6			BRI3
TGFBR1		CDK2AP1			BSG
TIGD2		CDK6			BTBD1
TMBIM6		CDK9			BTBD3
TMCO1		CDKN2A			BTF3L4
TMED10		CDKN2BAS			BTG3
TMED7		CDON			BUB3
TMEM106B		CDRT4			BVES
TMEM30A		CDV3			C10orf55
TMEM33		CEBPG			C10orf88
TMX3		CEBPZ			C11orf48
TNFRSF19		CELF1			C11orf71
TNPO1		CENPP			C11orf9
TOMM20		CEP170			C14orf135
TRUB1		CGGBP1			C15orf28
TSNAX		CHCHD2			C15orf38-AP3S2
TSPAN3		CHST3			C16orf58
TWSG1		CLIC4			C16orf72
UBE2E3		CLSTN1			C16orf87
UBE2G1		CLTC			C17orf44
UBQLN1		CMPK1			C17orf65
VAMP7		CMTM3			C17orf68
VAPA		CMTM4			C17orf86
VEZF1		CMTM6			C19orf48
VHL		CNN3			C19orf63
VKORC1L1		COL11A1			C1GALT1C1
VMA21		COL12A1			C1orf198
WDR82		COL4A1			C1orf216
WWTR1		COL5A1			C1orf43
YAP1		CORO1C			C1orf74
YWHAQ		COX1			C1orf86
ZFAND3		CPA4			C1orf9
ZFAND5		CPSF6			C1orf96
ZIC1		CPT1A			C20orf117
ZNF664		CR590623			C20orf177
AAGAB		CR600908			C20orf199
ABHD10		CRCP			C20orf30
ABHD13		CREB3L2			C21orf67
ABHD17B		CREBZF			C21orf91
ABHD4		CRIM1			C2orf18
ABRACL		CRKL			C2orf24
AC005943.1		CSDE1			C2orf25
AC021660.3		CSGALNACT2			C2orf49
AC046185.1		CSNK1G1			C3orf21
AC068631.2		CSRP1			C3orf38
AC073896.1		CS			C3orf58
AC093899.2		CTBP2			C4orf3
AC098484.3		CTDSPL2			C4orf46
AC099850.2		CTGF			C5orf15
ACADM		CTNNA1			C5orf22
ACAP2		CTSB			C5orf24
ACP1		CTTNBP2NL			C5orf30
ACSL4		CUX1			C6orf106
ACTR10		CXCL12			C6orf211
ACTR6		CXorf38			C6orf32
ACYP1		CYB561			C6orf89
ADCYAP1		CYB5D1			C7orf41
ADO		CYB5R3			C7orf42
ADSS		CYBASC3			C8orf33
AGPS		CYBRD1			C9orf167
AIDA		CYR61			C9orf45
AK4		CYTB			C9orf5
AL049629.2		CYTH3			C9orf91
AL109811.4		CYTSB			CAAP1
AL132780.3		DAG1			CACHD1
ALG10		DAPK2			CADM1
ALG10B		DBF4B			CALD1
ALKBH8		DBT			CALM1
ANGEL2		DCAF16			CALM2
ANKEF1		DCAF7			CALU
ANKRD42		DCBLD2			CANT1
AP1AR		DCP2			CANX
AP1S2		DCTN4			CAP2
AP5M1		DCTN5			CAPN12
APH1B		DDX17			CAPRIN1
APOOL		DDX3X			CAPZA1
ARF4		DDX3Y			CAPZA2
ARF6		DDX6			CASC3
ARHGAP19		DEK			CASC4
ARL1		DEPDC1			CASP2
ARL15		DERL1			CASP3
ARL4A		DGCR2			CASP4
ARL5A		DHCR24			CAST
ARL5B		DHDDS			CBFB
ARL6		DHFR			CBL
ARL8B		DHRS2			CBLL1
ARMCX3		DIAPH1			CBR4
ARMT1		DIDO1			CBX1
ARSK		DIO2			CBX5
ASAH2B		DKK1			CBX6
ASF1B		DKK3			CCDC113
ATF1		DLST			CCDC117
ATP6V1G2		DNAJA2			CCDC121
ATPAF1		DNAJB2			CCDC126
ATXN7L3B		DNAJB9			CCDC39
AZIN1		DNAJC10			CCDC47
B3GLCT		DPY19L1			CCDC50
B3GNT2		DPY19L4			CCDC71L
B4GALT6		DPYSL2			CCL2
BAG4		DPYSL3			CCNA1
BBS10		DQ786228			CCND1
BCAS2		DSCR1			CCNE2
BEND4		DSEL			CCNG2
BLCAP		DYNC1I2			CCNT1
BLOC1S5		DYNLT3			CCNT2
BLOC1S5-TXNDC5		DYRK2			CCSAP
BMT2		ECE1			CCT4
BNIP2		ECT2			CD164
BNIP3L		EDEM1			CD24
BOLA2		EDEM3			CD276
BPGM		EDIL3			CD2BP2
BRAP		EEF1A1			CD44
BTBD1		EFHD2			CD47
BTBD3		EFNB2			CD59
BTF3L4		EGFR			CD9
C10orf88		EID1			CD99L2
C11orf71		EIF2C1			CDC42
C15orf38-AP3S2		EIF2S1			CDC42SE1
C16orf72		EIF2S3			CDC42SE2
C16orf87		EIF3A			CDC6
C1GALT1C1		EIF4A1			CDC7
C1orf198		EIF4A2			CDH6
C1orf216		EIF4E			CDK2
C1orf74		EIF4G2			CDK2AP1
C21orf91		EIF4H			CDK6
C2orf49		ELOVL5			CDK9
C3orf38		ELOVL6			CDKN1B
C4orf3		EMP1			CDKN2A
C4orf46		ENAH			CDKN2BAS
C5orf22		ENC1			CDON
C5orf24		E1			CDRT4
C5orf30		EP400			CDS1
C8orf33		EPB41L5			CDV3
CAAP1		EPDR1			CEBPG
CAP2		EPHA2			CEBPZ
CAPZA2		EPHB2			CEBPZOS
CASP3		EPT1			CELF1
CASP4		ERAP1			CELF2
CBLL1		ERGIC1			CENPH
CBR4		ERH			CENPP
CCDC113		ERLEC1			CENPQ
CCDC117		ERLIN1			CEP170
CCDC121		ERMP1			CEP19
CCDC126		ERRFI1			CERS6
CCDC39		ESYT2			CETN3
CCDC71L		ETNK1			CFAP97
CCNA1		ETV5			CFL2
CCNE2		EXOC7			CGGBP1
CCNT1		EXTL3			CHAMP1
CCSAP		EYA4			CHCHD2
CCT4		EZR			CHM
CD24		F3			CHMP1B
CD47		FADS1			CHMP2B
CDC42		FADS2			CHRAC1
CDC42SE2		FAF2			CHRDL1
CDC7		FAM126A			CHST3
CDK2		FAM129A			CIDEB
CDKN1B		FAM129B			CISD2
CDS1		FAM13B			CLDN12
CEBPZOS		FAM168B			CLIC4
CELF2		FAM198B			CLSTN1
CENPH		FAM20B			CLTC
CENPQ		FAM53C			CMPK1
CEP19		FANCF			CMTM3
CERS6		FBLIM1			CMTM4
CETN3		FBXL18			CMTM6
CFAP97		FBXO28			CNIH1
CFL2		FGF2			CNIH4
CHAMP1		FHL2			CNN3
CHM		FKBP9			CNTNAP2
CHMP1B		FKTN			COL11A1
CHMP2B		FLJ14803			COL12A1
CHRAC1		FLJ36000			COL4A1
CHRDL1		FLJ38101			COL5A1
CIDEB		FLJ40629			COPS8
CISD2		FLJ40852			COPZ1
CLDN12		FLNB			CORO1C
CNIH1		FMNL3			COX1
CNIH4		FNDC3B			COX15
CNTNAP2		FOXJ3			CPA4
COPS8		FOXK1			CPLX2
COPZ1		FOXP1			CPOX
COX15		FOXRED2			CPSF6
CPLX2		FSCN1			CPT1A
CPOX		FSTL1			CR590623
CRABP1		FSTL3			CR600908
CRABP2		FUBP1			CRABP1
CREBL2		FYTTD1			CRABP2
CRYZ		FZD6			CRCP
CXADR		G3BP2			CREB3L2
CXCR4		GALNT2			CREBL2
CXXC4		GAS5			CREBZF
CYCS		GATAD2B			CRIM1
CYP1B1		GCNT1			CRKL
DACH1		GCOM1			CRYZ
DAP		GDE1			CS
DBR1		GFRA1			CSDE1
DCAF12		GGH			CSGALNACT2
DCK		GIGYF2			CSNK1G1
DCLRE1B		GINS4			CSRP1
DCP1A		GJA1			CTBP2
DDAH2		GLCE			CTDSPL2
DDI2		GLUL			CTGF
DDIT4L		GNA12			CTNNA1
DENR		GNAI2			CTSB
DESI2		GNAQ			CTTNBP2NL
DHX40		GNB1			CUX1
DNAJB4		GNL3L			CXADR
DNAJC15		GNRHR2			CXCL12
DNAJC25-GNG10		GNS			CXCR4
DNER		GOLGA3			CXorf38
DPH3		GPC1			CXXC4
DR1		GPC6			CYB561
DUSP19		GPD2			CYB5D1
DUSP3		GPM6A			CYB5R3
DUSP6		GPM6B			CYBASC3
DYNLL2		GPR107			CYBRD1
EAF1		GPR98			CYCS
EBF1		GPRC5B			CYP1B1
EFNA5		GPX7			CYR61
EIF1AX		GRB2			CYTB
EIF1B		GRINL1A			CYTH3
EIF2AK3		GRPEL2			CYTSB
EIF5A2		GRSF1			DACH1
ELK3		GSTCD			DAG1
ELMOD2		H1F0			DAP
ENPP4		H2AFV			DAPK2
EPC2		HAUS6			DBF4B
EPM2AIP1		HERPUD1			DBR1
ERO1B		HIF1A			DBT
ETFRF1		HIG1			DCAF12
FAM107B		HIP1			DCAF16
FAM133B		HIPK1			DCAF7
FAM169A		HIPK2			DCBLD2
FAM199X		HIST2H4B			DCK
FAM217B		HMGB1			DCLRE1B
FAM3C		HMGCR			DCP1A
FAM72A		HMGN4			DCP2
FAM72B		HNRNPA0			DCTN4
FAM72C		HNRNPA2B1			DCTN5
FAM76B		HNRNPC			DDAH2
FAM8A1		HNRNPF			DDI2
FAM91A1		HNRNPR			DDIT4L
FAM98B		HNRNPU			DDX17
FANCL		HOXB3			DDX3X
FAR1		HS2ST1			DDX3Y
FBXL3		HSBP1			DDX6
FBXO30		HSD17B6			DEK
FBXO33		HSP90AA1			DENR
FBXO5		HSPA13			DEPDC1
FEM1B		ICMT			DERL1
FGFBP3		IDE			DESI2
FHL1		IDS			DGCR2
FNBP1L		IFFO2			DHCR24
FOPNL		IFLTD1			DHDDS
FRMD3		IGF1R			DHFR
FUNDC1		IGF2R			DHRS2
FZD3		IGFBP5			DHX40
G3BP1		IGSF3			DIAPH1
GABARAPL2		IL11			DIDO1
GCH1		IL13RA1			DIO2
GCLM		IL17RD			DKK1
GCSH		IMPAD1			DKK3
GFPT1		IPO9			DLST
GINS1		IQGAP1			DNAJA2
GLIPR2		IRF7			DNAJB2
GLO1		IRGQ			DNAJB4
GLRX2		IRS2			DNAJB9
GMCL1		ITGA1			DNAJC10
GMFB		ITGAV			DNAJC15
GNB4		ITGB8			DNAJC25-GNG10
GNG12		ITM2B			DNER
GNG2		ITPKB			DPH3
GNPDA2		JAG1			DPY19L1
GNPNAT1		JUB			DPY19L4
GOLT1B		KATNAL1			DPYSL2
GON7		KCNH6			DPYSL3
GPAT3		KCNJ13			DQ786228
GPC4		KCNMB3			DR1
GPD1L		KCTD10			DSCR1
GPR180		KDELR2			DSEL
GSTA4		KDM2A			DUSP19
GTF2A1		KHDRBS1			DUSP3
GTF2A1L		KHSRP			DUSP6
GVQW2		KIAA0101			DYNC1I2
GXYLT1		KIAA0114			DYNLL2
H3F3B		KIAA0247			DYNLT3
HAUS2		KIAA0286			DYRK2
HDHD2		KIAA1147			E1
HIGD1A		KIAA1609			EAF1
HINT3		KIAA1715			EBF1
HIST1H2BE		KIDINS220			ECE1
HLF		KIRREL			ECT2
HMGB2		KLF10			EDEM1
HMGB3		KLHL24			EDEM3
HMGCS1		KLHL9			EDIL3
HNRNPA3		KPNA4			EEF1A1
HNRNPH2		KPNA6			EFHD2
HNRNPH3		KRAS			EFNA5
HOXA13		KRT80			EFNB2
HOXC10		KTELC1			EGFR
HPRT1		LAMC1			EID1
HS6ST2		LAMP2			EIF1AX
HSDL1		LAPTM4B			EIF1B
HSF2		LARP1			EIF2AK3
HSPA14		LASP1			EIF2C1
ID4		LASS6			EIF2S1
IER3IP1		LBR			EIF2S3
IGFBPL1		LCLAT1			EIF3A
IL17RB		LDLRAP1			EIF4A1
IL6ST		LDLR			EIF4A2
IMPA1		LEPROT			EIF4E
IMPACT		LEPR			EIF4G2
INA		LETM1			EIF4H
INIP		LGR4			EIF5A2
INPP5A		LIF			ELK3
INSIG2		LIMCH1			ELMOD2
IPMK		LIMD1			ELOVL5
ISCA1		LIPA			ELOVL6
ITGB1		LIPG			EMP1
JPT2		LMAN1			ENAH
KBTBD7		LNPEP			ENC1
KBTBD8		LOC100129034			ENPP4
KCNE2		LOC100130691			EP400
KCNK1		LOC100132111			EPB41L5
KCTD12		LOC100190939			EPC2
KCTD5		LOC100302652			EPDR1
KCTD9		LOC201725			EPHA2
KIAA0408		LOC339290			EPHB2
KITLG		LOC349114			EPM2AIP1
KLF12		LOC388387			EPT1
KLF5		LOC389834			ERAP1
KLHL15		LOC441073			ERGIC1
KLHL23		LOC643008			ERH
KLHL28		LOC645323			ERLEC1
KRCC1		LOC647979			ERLIN1
LACTB2		LOC729852			ERMP1
LAMTOR3		LOC84740			ERO1B
LAMTOR5		LOC90784			ERRFI1
LANCL1		LOX			ESYT2
LAPTM5		LPCAT1			ETFRF1
LARP4		LPCAT3			ETNK1
LEPROTL1		LPGAT1			ETV5
LGALSL		LUZP6			EXOC7
LHX9		MAFG			EXTL3
LIMS1		MAGT1			EYA4
LIN52		MALAT1			EZR
LIN7A		MAN1A2			F3
LIN7C		MAP1B			FADS1
LIX1L		MAP1LC3B			FADS2
LMBRD2		MAP4K4			FAF2
LNPK		MAP4			FAM107B
LNX2		MAPK1IP1L			FAM126A
LPAR3		MARCKS			FAM129A
LRCH2		MAT2A			FAM129B
LRP6		MATR3			FAM133B
LRRC40		MAVS			FAM13B
LRRC58		MBNL1			FAM168B
LSM5		MBTPS2			FAM169A
LUZP2		MCAM			FAM198B
LYPD6		MCFD2			FAM199X
LYSMD3		MCL1			FAM20B
LZIC		MDM2			FAM217B
MAD2L1		MECP2			FAM3C
MAEA		MED13			FAM53C
MAGEA2B		METT10D			FAM72A
MAL2		METTL12			FAM72B
MAN1A1		METTL7A			FAM72C
MANEA		MEX3C			FAM76B
MAPK6		MFSD1			FAM8A1
MBLAC2		MGC33371			FAM91A1
MBNL3		MGST1			FAM98B
MED4		MIAT			FANCF
MEF2A		MIB1			FANCL
MEGF10		MICAL3			FAR1
MEX3A		MID1IP1			FBLIM1
MFAP3		MID1			FBXL18
MFSD14A		MIR1248			FBXL3
MIER3		MIR16			FBXO28
MINDY2		MKI67			FBXO30
MMADHC		MKL2			FBXO33
MMGT1		MLEC			FBXO5
MOB1A		MMP2			FEM1B
MOB1B		MOBKL1A			FGF2
MOB4		MOBKL1B			FGFBP3
MOCS2		MOXD1			FHL1
MPP6		MPDU1			FHL2
MPZL1		MPP5			FKBP9
MRPL30		MRPL19			FKTN
MSANTD3-TMEFF1		MRPL42			FLJ14803
MSANTD4		MRPL50			FLJ36000
MTMR6		MRPS16			FLJ38101
MTX3		MRPS6			FLJ40629
MUC6		MRTO4			FLJ40852
MYBL1		MSN			FLNB
MZT1		MSRB3			FMNL3
NAALAD2		MTAP			FNBP1L
NAB1		MTDH			FNDC3B
NAP1L5		MTERFD2			FOPNL
NAPB		MTPN			FOXJ3
NCEH1		MTR			FOXK1
NDFIP2		MXRA7			FOXP1
NDUFA5		MYD88			FOXRED2
NDUFAF4		MYH9			FRMD3
NDUFB3		MYOF			FSCN1
NDUFC1		NACC1			FSTL1
NDUFC2		NAMPT			FSTL3
NEK7		NAV1			FUBP1
NEMP1		NBPF15			FUNDC1
NEUROD4		NCLN			FYTTD1
NFIA		NCOA4			FZD3
NFYB		NCOR2			FZD6
NGF		NCRNA00094			G3BP1
NIPA1		NCRNA00182			G3BP2
NIPSNAP1		NCRNA00219			GABARAPL2
NMD3		NCS1			GALNT2
NOX1		ND1			GAS5
NPNT		NDFIP1			GATAD2B
NR1D2		NDST1			GCH1
NREP		NEAT1			GCLM
NSG2		NEDD9			GCNT1
NSUN3		NEFL			GCOM1
NUDT11		NEUROD1			GCSH
NUDT12		NF2			GDE1
NUDT15		NFAT5			GFPT1
NUDT21		NFE2L1			GFRA1
NUDT4		NFIB			GGH
NUS1		NFYA			GIGYF2
NUTF2		NID1			GINS1
NXPE3		L9			GINS4
NXT2		P56			GJA1
OGFRL1		NPLOC4			GLCE
OSBPL8		NPTN			GLIPR2
OXR1		NRAS			GLO1
OXSR1		NRCAM			GLRX2
P2RY1		NRIP1			GLUL
PABPC1L2A		NRP1			GMCL1
PAFAH1B2		NRP2			GMFB
PAK2		NT5DC3			GNA12
PANK3		NTN1			GNAI2
PAWR		NTRK3			GNAQ
PBK		NUCKS1			GNB1
PCGF5		NUDT6			GNB4
PCLAF		NUFIP2			GNG12
PCMTD1		ODZ2			GNG2
PCP4L1		OPA3			GNL3L
PDCL		ORMDL3			GNPDA2
PDE1A		OSAP			GNPNAT1
PDE1C		OSMR			GNRHR2
PDIK1L		OSTC			GNS
PEBP1		OSTM1			GOLGA3
PELI1		PADI2			GOLT1B
PERP		PADI3			GON7
PFN2		PALLD			GPAT3
PGAP1		PALM2-AKAP2			GPC1
PHF10		PARVA			GPC4
PHF5A		PBX1			GPC6
PHYHIPL		PCDH10			GPD1L
PI4K2A		PCDH20			GPD2
PI4K2B		PCDHGA10			GPM6A
PIFO		PCDHGA11			GPM6B
PIP4P2		PCDHGA12			GPR107
PITPNB		PCDHGA1			GPR180
PKIA		PCDHGA2			GPR98
PKIB		PCDHGA3			GPRC5B
PLA2G7		PCDHGA4			GPX7
PLAC1		PCDHGA5			GRB2
PLEKHA3		PCDHGA6			GRINL1A
PLPP6		PCDHGA7			GRPEL2
PLS3		PCDHGA8			GRSF1
PNMA8A		PCDHGA9			GSTA4
PNN		PCDHGB1			GSTCD
PNPLA8		PCDHGB2			GTF2A1
PNRC2		PCDHGB3			GTF2A1L
POC1B-GALNT4		PCDHGB4			GVQW2
POLR2D		PCDHGB5			GXYLT1
POLR2K		PCDHGB6			H1F0
POLR2M		PCDHGB7			H2AFV
PPA1		PCDHGC3			H3F3B
PPAT		PCDHGC4			HAUS2
PPIG		PCDHGC5			HAUS6
PPM1A		PCGF3			HDHD2
PPM1B		PCMT1			HERPUD1
PPM1L		PCYOX1			HIF1A
PPP1R17		PDCD6			HIG1
PPP2CA		PDDC1			HIGD1A
PPP2R2C		PDGFRA			HINT3
PPP3CB		PDIA4			HIP1
PPP4R2		PDIA6			HIPK1
PPP6C		PDPK1			HIPK2
PRELID3B		PDPR			HIST1H2BE
PRKAA2		PDXK			HIST2H4B
PRKAR1A		PEA15			HLF
PRKAR2B		PEG10			HMGB1
PRPS1		PELO			HMGB2
PRRG1		PEX19			HMGB3
PTAR1		PGAM5			HMGCR
PTTG1		PGK1			HMGCS1
PXYLP1		PGM2L1			HMGN4
PYGO1		PGRMC1			HNRNPA0
QSER1		PHC3			HNRNPA2B1
RAB11FIP2		PHF14			HNRNPA3
RAB1A		PHF6			HNRNPC
RAB21		PHLDA1			HNRNPF
RAB30		PIGF			HNRNPH2
RAB39B		PIGK			HNRNPH3
RAB3C		PIK3C2A			HNRNPR
RAB3GAP2		PIK3R1			HNRNPU
RAB6A		PITPNA			HOXA13
RAD1		PKD2L2			HOXB3
RAD51AP1		PKM2			HOXC10
RALB		PKX1			HPRT1
RALGPS2		PL-5283			HS2ST1
RAMAC		PLAT			HS6ST2
RAP1A		PLAU			HSBP1
RAP2C		PLBD2			HSD17B6
RBFOX2		PLDN			HSDL1
RBM24		PLEKHA2			HSF2
RBM27		PLEKHF2			HSP90AA1
RBM8A		PLOD2			HSPA13
RBMS1		PLP2			HSPA14
RBMX2		PLXNA1			ICMT
RBMXL1		PMAIP1			ID4
RBPJ		PMEPA1			IDE
RCBTB1		PMP22			IDS
REEP1		POFUT1			IER3IP1
REP15		POLDIP3			IFFO2
RFK		POLR2C			IFLTD1
RHOU		POT1			IGF1R
RIT1		PPAP2A			IGF2R
RNF152		PPIA			IGFBP5
RNF182		PPIL1			IGFBPL1
RNF187		PPP1CB			IGSF3
RNF2		PPP2CB			IL11
RNF219		PPP3R1			IL13RA1
RNF38		PPT1			IL17RB
RNF6		PRC1			IL17RD
RNGTT		PRDX3			IL6ST
RPIA		PREPL			IMPA1
RPL17-C18orf32		PRKCSH			IMPACT
RPL22L1		PRKDC			IMPAD1
RPRD1A		PRNP			INA
RPRD1B		PRSS23			INIP
RRM2B		PSAP			INPP5A
RRN3		PSD3			INSIG2
RRP15		PSMB7			IPMK
RSBN1		PSMD5			IPO9
RSL24D1		PSPH			IQGAP1
RWDD4		PTBP1			IRF7
RYBP		PTBP2			IRGQ
SAV1		PTCD3			IRS2
SCAMP1		PTGES3			ISCA1
SCD5		PTGFRN			ITGA1
SCOC		PTP4A1			ITGAV
SDE2		PTP4A2			ITGB1
SELENOI		PTPLAD1			ITGB8
SELENOK		PTPN11			ITM2B
SELENOT		PTPN1			ITPKB
SERINC1		PTPRJ			JAG1
SERTAD4		PTPRK			JPT2
SERTM1		PTRF			JUB
SESN3		PTTG1IP			KATNAL1
SFT2D3		PUM1			KBTBD7
SFXN1		PUS7L			KBTBD8
SH3BGRL		PVR			KCNE2
SH3BGRL2		PXDN			KCNH6
SH3BP5		PYGB			KCNJ13
SIKE1		QKI			KCNK1
SINHCAF		RAB10			KCNMB3
SIRT1		RAB11A			KCTD10
SKIL		RAB14			KCTD12
SLC25A24		RAB18			KCTD5
SLC25A40		RAB2B			KCTD9
SLC25A46		RAB31			KDELR2
SLC26A2		RAB8B			KDM2A
SLC30A1		RABGGTB			KHDRBS1
SLC31A1		RAC1			KHSRP
SLC35G1		RACGAP1			KIAA0101
SLC39A10		RAD23B			KIAA0114
SLC39A12		RAPGEF6			KIAA0247
SLC39A6		RAPH1			KIAA0286
SLC6A15		RB1			KIAA0408
SLC9A6		RBBP4			KIAA1147
SLX4IP		RBBP9			KIAA1609
SMAD9		RBM14			KIAA1715
SMIM13		RBM18			KIDINS220
SMIM14		RBM33			KIRREL
SMIM15		RCN1			KITLG
SNAP23		RCN2			KLF10
SNRK		RDX			KLF12
SNRNP48		RECQL5			KLF5
SNRPG		RGMB			KLHL15
SNU13		RHOF			KLHL23
SNX1		RLIM			KLHL24
SNX16		RMRP			KLHL28
SNX24		RNF11			KLHL9
SOAT1		RNF138			KPNA4
SOCS5		RNF138P1			KPNA6
SPCS3		RNF144A			KRAS
SPHAR		RNF146			KRCC1
SPIN1		RNF149			KRT80
SPIN4		RNF150			KTELC1
SPRYD7		RNF185			L9
SPTSSA		RNF216			LACTB2
SRD5A1		RNMT			LAMC1
SREK1IP1		RNU11			LAMP2
SRP9		RNU12			LAMTOR3
SRSF1		ROD1			LAMTOR5
SRSF10		RP2			LANCL1
SRSF8		RPL18AP3			LAPTM4B
SSX2IP		RPL18A			LAPTM5
ST6GALNAC3		RPL27A			LARP1
STARD4		RPL28			LARP4
STK17B		RPL30			LASP1
STK26		RPL39			LASS6
STMP1		RPPH1			LBR
STOM		RPS12			LCLAT1
STX12		RPS2			LDLR
STX7		RPS6KA3			LDLRAP1
STXBP6		RPS6KL1			LEPR
STYX		RPSA			LEPROT
SUB1		RRM2			LEPROTL1
SUGT1		RTN3			LETM1
SYNPR		RTN4			LGALSL
SYPL1		S100A16			LGR4
TADA1		S100PBP			LHX9
TAF13		S1PR3			LIF
TAF9B		SAMD4A			LIMCH1
TATDN3		SAMD5			LIMD1
TBCE		SAR1B			LIMS1
TCEAL9		SARM1			LIN52
TDG		SCARB2			LIN7A
TENT5C		SCARNA13			LIN7C
TFAM		SCARNA14			LIPA
THAP10		SCARNA15			LIPG
THAP2		SCD			LIX1L
TIFA		SCML1			LMAN1
TIMM8A		SCRN1			LMBRD2
TIPRL		SDC1			LNPEP
TM9SF3		SDC3			LNPK
TMCC3		SDC4			LNX2
TMED8		SDCBP			LOC100129034
TMEM123		SEC14L1			LOC100130691
TMEM135		SEC23A			LOC100132111
TMEM167A		SEC61A1			LOC100190939
TMEM167B		SEC62			LOC100302652
TMEM169		SEL1L			LOC201725
TMEM170A		SEMA3C			LOC339290
TMEM170B		SERINC5			LOC349114
TMEM200A		SERPINE1			LOC388387
TMEM230		SERPINH1			LOC389834
TMEM242		SESTD1			LOC441073
TMEM245		SETD7			LOC643008
TMEM248		SFRP1			LOC645323
TMEM263		SFRS11			LOC647979
TMEM265		SFRS3			LOC729852
TMEM267		SFRS9			LOC84740
TMEM35B		SGPL1			LOC90784
TMEM38B		SGPP1			LOX
TMEM41B		SH3PXD2B			LPAR3
TMEM50A		SHC4			LPCAT1
TMEM65		SKA2			LPCAT3
TMEM69		SKP1			LPGAT1
TMEM87B		SLC12A2			LRCH2
TMOD2		SLC16A1			LRP6
TMPO		SLC1A1			LRRC40
TMTC3		SLC1A4			LRRC58
TOX4		SLC1A5			LSM5
TRA2A		SLC2A12			LUZP2
TRAPPC6B		SLC2A1			LUZP6
TRIM23		SLC30A7			LYPD6
TRIM36		SLC35B2			LYSMD3
TRIQK		SLC35B4			LZIC
TRMT10A		SLC35D1			MAD2L1
TROVE2		SLC35E1			MAEA
TRPC1		SLC35F2			MAFG
TRPC5OS		SLC38A1			MAGEA2B
TSC22D3		SLC38A2			MAGT1
TSPAN12		SLC39A14			MAL2
TSPAN13		SLC39A1			MALAT1
TSPAN6		SLC39A9			MAN1A1
TSPYL4		SLC3A1			MAN1A2
TTC30A		SLC46A1			MANEA
TTC33		SLC4A7			MAP1B
TVP23B		SLC5A2			MAP1LC3B
TWF1		SLC5A3			MAP4
TWNK		SLC7A11			MAP4K4
TXNDC16		SLC7A1			MAPK1IP1L
TXNDC17		SLC7A2			MAPK6
UBE2B		SLC7A5			MARCKS
UBE2D1		SLC7A6			MAT2A
UBE2E1		SLC9A8			MATR3
UBE2J1		SLCO3A1			MAVS
UBE2K		SMAD3			MBLAC2
UBE2L6		SMS			MBNL1
UBE2N		SMYD5			MBNL3
UBE2V2		SNED1			MBTPS2
UBE2W		SNHG10			MCAM
UBL3		SNHG12			MCFD2
UBR7		SNHG3-RCC1			MCL1
UBTD2		SNHG3			MDM2
UGCG		SNHG6			MECP2
UGT1A7		SNHG7			MED13
UHMK1		SNHG8			MED4
UMAD1		SRA10			MEF2A
UPF3B		SRA13			MEGF10
UPRT		SRA17			METT10D
USP14		SRA19			METTL12
VAMP2		SRA24			METTL7A
VAMP4		SRA26			MEX3A
VBP1		SRA31			MEX3C
WASF1		SRA33			MFAP3
WBP4		SRA44			MFSD1
WDFY1		SRA45			MFSD14A
WDR41		SRA48			MGC33371
WDR77		SRA4			MGST1
WDR89		SRA51			MIAT
WRB		SRA57			MIB1
XIAP		SRA61			MICAL3
YEATS4		SRA62			MID1
YIPF6		SRA63			MID1IP1
YPEL5		SRA64			MIER3
YWHAB		SRA67			MINDY2
YY2		SRA68			MIR1248
ZBTB26		SRA69			MIR16
ZBTB33		SRA6			MKI67
ZBTB41		SRA72			MKL2
ZBTB6		SRA81			MLEC
ZC2HC1A		SRD12C			MMADHC
ZC3H12C		SRD2			MMGT1
ZCCHC10		SRD75			MMP2
ZDHHC21		SRD79			MOB1A
ZDHHC9		SNRPC			MOB1B
ZFAND1		SNX10			MOB4
ZFP1		SNX19			MOBKL1A
ZMAT3		SNX6			MOBKL1B
ZNF181		SORT1			MOCS2
ZNF24		SOX11			MOXD1
ZNF280D		SOX2OT			MPDU1
ZNF281		SOX4			MPP5
ZNF302		SP1			MPP6
ZNF322		SP3			MPZL1
ZNF330		SPARC			MRPL19
ZNF354C		SPCS1			MRPL30
ZNF420		SPCS2			MRPL42
ZNF428		SPOCK1			MRPL50
ZNF529		SPP1			MRPS16
ZNF572		SPPL2B			MRPS6
ZNF627		SPRN			MRTO4
ZNF670		SQSTM1			MSANTD3-TMEFF1
ZNF697		SRC			MSANTD4
ZNF720		SREBF2			MSN
ZNF770		SRP14			MSRB3
ZNF772		SSR1			MTAP
ZWILCH		SSR3			MTDH
		STARD7			MTERFD2
		STAT3			MTMR6
		STC1			MTPN
		STC2			MTR
		STCH			MTX3
		STMN1			MUC6
		STX16			MXRA7
		STX6			MYBL1
		SUGT1P1			MYD88
		SUMO2			MYH9
		SUMO3			MYOF
		SUN1			MZT1
		SURF4			NAALAD2
		SYBL1			NAB1
		SYNCRIP			NACC1
		SYNC			NAMPT
		SYT11			NAP1L5
		TACC1			NAPB
		TBC1D2B			NAV1
		TBL1XR1			NBPF15
		TCEA1			NCEH1
		TCF12			NCLN
		TCF7L2			NCOA4
		TEAD1			NCOR2
		TEX101			NCRNA00094
		TEX261			NCRNA00182
		TFRC			NCRNA00219
		TGFBI			NCS1
		TGFBR1			ND1
		TGFBR2			NDFIP1
		TGOLN2			NDFIP2
		THBS1			NDST1
		THC2504576			NDUFA5
		THC2718727			NDUFAF4
		THC2783023			NDUFB3
		THRAP2			NDUFC1
		THSD4			NDUFC2
		TIGD2			NEAT1
		TIMP2			NEDD9
		TIPIN			NEFL
		TM4SF1			NEK7
		TM7SF1			NEMP1
		TM9SF4			NEUROD1
		TMBIM6			NEUROD4
		TMCO1			NF2
		TMED10			NFAT5
		TMED5			NFE2L1
		TMED7-TICAM2			NFIA
		TMED7			NFIB
		TMEM106B			NFYA
		TMEM107			NFYB
		TMEM120B			NGF
		TMEM127			NID1
		TMEM154			NIPA1
		TMEM164			NIPSNAP1
		TMEM165			NMD3
		TMEM184B			NOX1
		TMEM192			NPLOC4
		TMEM194A			NPNT
		TMEM201			NPTN
		TMEM209			NR1D2
		TMEM222			NRAS
		TMEM2			NRCAM
		TMEM30A			NREP
		TMEM33			NRIP1
		TMEM43			NRP1
		TMEM49			NRP2
		TMEM59			NSG2
		TMEM9			NSUN3
		TMX1			NT5DC3
		TMX3			NTN1
		TMX4			NTRK3
		TNC			NUCKS1
		TNFAIP2			NUDT11
		TNFAIP8L1			NUDT12
		TNFRSF19			NUDT15
		TNPO1			NUDT21
		TNPO2			NUDT4
		TNRC6B			NUDT6
		TNS1			NUFIP2
		TNS3			NUS1
		TOM1L2			NUTF2
		TOMM20			NXPE3
		TOR1AIP2			NXT2
		TPARL			ODZ2
		TPCN1			OGFRL1
		TPM4			OPA3
		TPP1			ORMDL3
		TPT1			OSAP
		TRAM2			OSBPL8
		TRIM2			OSMR
		TRUB1			OSTC
		TSNAX			OSTM1
		TSPAN14			OXR1
		TSPAN3			OXSR1
		TSPAN9			P2RY1
		TTLL12			P56
		TTL			PABPC1L2A
		TTYH3			PADI2
		TUBA1B			PADI3
		TUB			PAFAH1B2
		TWSG1			PAK2
		TXNDC15			PALLD
		TXNDC5			PALM2-AKAP2
		TXNRD1			PANK3
		UBA2			PARVA
		UBE2E3			PAWR
		UBE2G1			PBK
		UBQLN1			PBX1
		UBR1			PCDH10
		UBXD8			PCDH20
		UGGT1			PCDHGA1
		UNC119B			PCDHGA10
		USP13			PCDHGA11
		USP22			PCDHGA12
		VAMP7			PCDHGA2
		VAPA			PCDHGA3
		VCAN			PCDHGA4
		VCL			PCDHGA5
		VEGFA			PCDHGA6
		VEZF1			PCDHGA7
		VHL			PCDHGA8
		VIM			PCDHGA9
		VKORC1L1			PCDHGB1
		VMA21			PCDHGB2
		VOPP1			PCDHGB3
		VPS39			PCDHGB4
		VTRNA1-1			PCDHGB5
		WAPAL			PCDHGB6
		WASF2			PCDHGB7
		WDR82			PCDHGC3
		WDR83			PCDHGC4
		WEE2			PCDHGC5
		WHSC1			PCGF3
		WIPF2			PCGF5
		WNT5A			PCLAF
		WTAP			PCMT1
		WWTR1			PCMTD1
		XPO7			PCP4L1
		XPR1			PCYOX1
		XTP3TPA			PDCD6
		YAP1			PDCL
		YES1			PDDC1
		YKT6			PDE1A
		YWHAG			PDE1C
		YWHAQ			PDGFRA
		YWHAZ			PDIA4
		YY1AP1			PDIA6
		ZACN			PDIK1L
		ZBTB4			PDPK1
		ZDHHC18			PDPR
		ZFAND3			PDXK
		ZFAND5			PEA15
		ZFYVE27			PEBP1
		ZIC1			PEG10
		ZNF264			PELI1
		ZNF283			PELO
		ZNF460			PERP
		ZNF512B			PEX19
		ZNF573			PFN2
		ZNF609			PGAM5
		ZNF664			PGAP1
		ZNF678			PGK1
		ZSWIM4			PGM2L1
					PGRMC1
					PHC3
					PHF10
					PHF14
					PHF5A
					PHF6
					PHLDA1
					PHYHIPL
					PI4K2A
					PI4K2B
					PIFO
					PIGF
					PIGK
					PIK3C2A
					PIK3R1
					PIP4P2
					PITPNA
					PITPNB
					PKD2L2
					PKIA
					PKIB
					PKM2
					PKX1
					PL-5283
					PLA2G7
					PLAC1
					PLAT
					PLAU
					PLBD2
					PLDN
					PLEKHA2
					PLEKHA3
					PLEKHF2
					PLOD2
					PLP2
					PLPP6
					PLS3
					PLXNA1
					PMAIP1
					PMEPA1
					PMP22
					PNMA8A
					PNN
					PNPLA8
					PNRC2
					POC1B-GALNT4
					POFUT1
					POLDIP3
					POLR2C
					POLR2D
					POLR2K
					POLR2M
					POT1
					PPA1
					PPAP2A
					PPAT
					PPIA
					PPIG
					PPIL1
					PPM1A
					PPM1B
					PPM1L
					PPP1CB
					PPP1R17
					PPP2CA
					PPP2CB
					PPP2R2C
					PPP3CB
					PPP3R1
					PPP4R2
					PPP6C
					PPT1
					PRC1
					PRDX3
					PRELID3B
					PREPL
					PRKAA2
					PRKAR1A
					PRKAR2B
					PRKCSH
					PRKDC
					PRNP
					PRPS1
					PRRG1
					PRSS23
					PSAP
					PSD3
					PSMB7
					PSMD5
					PSPH
					PTAR1
					PTBP1
					PTBP2
					PTCD3
					PTGES3
					PTGFRN
					PTP4A1
					PTP4A2
					PTPLAD1
					PTPN1
					PTPN11
					PTPRJ
					PTPRK
					PTRF
					PTTG1
					PTTG1IP
					PUM1
					PUS7L
					PVR
					PXDN
					PXYLP1
					PYGB
					PYGO1
					QKI
					QSER1
					RAB10
					RAB11A
					RAB11FIP2
					RAB14
					RAB18
					RAB1A
					RAB21
					RAB2B
					RAB30
					RAB31
					RAB39B
					RAB3C
					RAB3GAP2
					RAB6A
					RAB8B
					RABGGTB
					RAC1
					RACGAP1
					RAD1
					RAD23B
					RAD51AP1
					RALB
					RALGPS2
					RAMAC
					RAP1A
					RAP2C
					RAPGEF6
					RAPH1
					RB1
					RBBP4
					RBBP9
					RBFOX2
					RBM14
					RBM18
					RBM24
					RBM27
					RBM33
					RBM8A
					RBMS1
					RBMX2
					RBMXL1
					RBPJ
					RCBTB1
					RCN1
					RCN2
					RDX
					RECQL5
					REEP1
					REP15
					RFK
					RGMB
					RHOF
					RHOU
					RIT1
					RLIM
					RMRP
					RNF11
					RNF138
					RNF138P1
					RNF144A
					RNF146
					RNF149
					RNF150
					RNF152
					RNF182
					RNF185
					RNF187
					RNF2
					RNF216
					RNF219
					RNF38
					RNF6
					RNGTT
					RNMT
					RNU11
					RNU12
					ROD1
					RP2
					RPIA
					RPL17-C18orf32
					RPL18A
					RPL18AP3
					RPL22L1
					RPL27A
					RPL28
					RPL30
					RPL39
					RPPH1
					RPRD1A
					RPRD1B
					RPS12
					RPS2
					RPS6KA3
					RPS6KL1
					RPSA
					RRM2
					RRM2B
					RRN3
					RRP15
					RSBN1
					RSL24D1
					RTN3
					RTN4
					RWDD4
					RYBP
					S100A16
					S100PBP
					S1PR3
					SAMD4A
					SAMD5
					SAR1B
					SARM1
					SAV1
					SCAMP1
					SCARB2
					SCARNA13
					SCARNA14
					SCARNA15
					SCD
					SCD5
					SCML1
					SCOC
					SCRN1
					SDC1
					SDC3
					SDC4
					SDCBP
					SDE2
					SEC14L1
					SEC23A
					SEC61A1
					SEC62
					SEL1L
					SELENOI
					SELENOK
					SELENOT
					SEMA3C
					SERINC1
					SERINC5
					SERPINE1
					SERPINH1
					SERTAD4
					SERTM1
					SESN3
					SESTD1
					SETD7
					SFRP1
					SFRS11
					SFRS3
					SFRS9
					SFT2D3
					SFXN1
					SGPL1
					SGPP1
					SH3BGRL
					SH3BGRL2
					SH3BP5
					SH3PXD2B
					SHC4
					SIKE1
					SINHCAF
					SIRT1
					SKA2
					SKIL
					SKP1
					SLC12A2
					SLC16A1
					SLC1A1
					SLC1A4
					SLC1A5
					SLC25A24
					SLC25A40
					SLC25A46
					SLC26A2
					SLC2A1
					SLC2A12
					SLC30A1
					SLC30A7
					SLC31A1
					SLC35B2
					SLC35B4
					SLC35D1
					SLC35E1
					SLC35F2
					SLC35G1
					SLC38A1
					SLC38A2
					SLC39A1
					SLC39A10
					SLC39A12
					SLC39A14
					SLC39A6
					SLC39A9
					SLC3A1
					SLC46A1
					SLC4A7
					SLC5A2
					SLC5A3
					SLC6A15
					SLC7A1
					SLC7A11
					SLC7A2
					SLC7A5
					SLC7A6
					SLC9A6
					SLC9A8
					SLCO3A1
					SLX4IP
					SMAD3
					SMAD9
					SMIM13
					SMIM14
					SMIM15
					SMS
					SMYD5
					SNAP23
					SNED1
					SNHG10
					SNHG12
					SNHG3
					SNHG3-RCC1
					SNHG6
					SNHG7
					SNHG8
					SNRK
					SNRNP48
					SNRPC
					SNRPG
					SNU13
					SNX1
					SNX10
					SNX16
					SNX19
					SNX24
					SNX6
					SOAT1
					SOCS5
					SORT1
					SOX11
					SOX2OT
					SOX4
					SP1
					SP3
					SPARC
					SPCS1
					SPCS2
					SPCS3
					SPHAR
					SPIN1
					SPIN4
					SPOCK1
					SPP1
					SPPL2B
					SPRN
					SPRYD7
					SPTSSA
					SQSTM1
					SRA10
					SRA13
					SRA17
					SRA19
					SRA24
					SRA26
					SRA31
					SRA33
					SRA4
					SRA44
					SRA45
					SRA48
					SRA51
					SRA57
					SRA6
					SRA61
					SRA62
					SRA63
					SRA64
					SRA67
					SRA68
					SRA69
					SRA72
					SRA81
					SRC
					SRD12C
					SRD2
					SRD5A1
					SRD75
					SRD79
					SREBF2
					SREK1IP1
					SRP14
					SRP9
					SRSF1
					SRSF10
					SRSF8
					SSR1
					SSR3
					SSX2IP
					ST6GALNAC3
					STARD4
					STARD7
					STAT3
					STC1
					STC2
					STCH
					STK17B
					STK26
					STMN1
					STMP1
					STOM
					STX12
					STX16
					STX6
					STX7
					STXBP6
					STYX
					SUB1
					SUGT1
					SUGT1P1
					SUMO2
					SUMO3
					SUN1
					SURF4
					SYBL1
					SYNC
					SYNCRIP
					SYNPR
					SYPL1
					SYT11
					TACC1
					TADA1
					TAF13
					TAF9B
					TATDN3
					TBC1D2B
					TBCE
					TBL1XR1
					TCEA1
					TCEAL9
					TCF12
					TCF7L2
					TDG
					TEAD1
					TENT5C
					TEX101
					TEX261
					TFAM
					TFRC
					TGFBI
					TGFBR1
					TGFBR2
					TGOLN2
					THAP10
					THAP2
					THBS1
					THC2504576
					THC2718727
					THC2783023
					THRAP2
					THSD4
					TIFA
					TIGD2
					TIMM8A
					TIMP2
					TIPIN
					TIPRL
					TM4SF1
					TM7SF1
					TM9SF3
					TM9SF4
					TMBIM6
					TMCC3
					TMCO1
					TMED10
					TMED5
					TMED7
					TMED7-TICAM2
					TMED8
					TMEM106B
					TMEM107
					TMEM120B
					TMEM123
					TMEM127
					TMEM135
					TMEM154
					TMEM164
					TMEM165
					TMEM167A
					TMEM167B
					TMEM169
					TMEM170A
					TMEM170B
					TMEM184B
					TMEM192
					TMEM194A
					TMEM2
					TMEM200A
					TMEM201
					TMEM209
					TMEM222
					TMEM230
					TMEM242
					TMEM245
					TMEM248
					TMEM263
					TMEM265
					TMEM267
					TMEM30A
					TMEM33
					TMEM35B
					TMEM38B
					TMEM41B
					TMEM43
					TMEM49
					TMEM50A
					TMEM59
					TMEM65
					TMEM69
					TMEM87B
					TMEM9
					TMOD2
					TMPO
					TMTC3
					TMX1
					TMX3
					TMX4
					TNC
					TNFAIP2
					TNFAIP8L1
					TNFRSF19
					TNPO1
					TNPO2
					TNRC6B
					TNS1
					TNS3
					TOM1L2
					TOMM20
					TOR1AIP2
					TOX4
					TPARL
					TPCN1
					TPM4
					TPP1
					TPT1
					TRA2A
					TRAM2
					TRAPPC6B
					TRIM2
					TRIM23
					TRIM36
					TRIQK
					TRMT10A
					TROVE2
					TRPC1
					TRPC5OS
					TRUB1
					TSC22D3
					TSNAX
					TSPAN12
					TSPAN13
					TSPAN14
					TSPAN3
					TSPAN6
					TSPAN9
					TSPYL4
					TTC30A
					TTC33
					TTL
					TTLL12
					TTYH3
					TUB
					TUBA1B
					TVP23B
					TWF1
					TWNK
					TWSG1
					TXNDC15
					TXNDC16
					TXNDC17
					TXNDC5
					TXNRD1
					UBA2
					UBE2B
					UBE2D1
					UBE2E1
					UBE2E3
					UBE2G1
					UBE2J1
					UBE2K
					UBE2L6
					UBE2N
					UBE2V2
					UBE2W
					UBL3
					UBQLN1
					UBR1
					UBR7
					UBTD2
					UBXD8
					UGCG
					UGGT1
					UGT1A7
					UHMK1
					UMAD1
					UNC119B
					UPF3B
					UPRT
					USP13
					USP14
					USP22
					VAMP2
					VAMP4
					VAMP7
					VAPA
					VBP1
					VCAN
					VCL
					VEGFA
					VEZF1
					VHL
					VIM
					VKORC1L1
					VMA21
					VOPP1
					VPS39
					VTRNA1-1
					WAPAL
					WASF1
					WASF2
					WBP4
					WDFY1
					WDR41
					WDR77
					WDR82
					WDR83
					WDR89
					WEE2
					WHSC1
					WIPF2
					WNT5A
					WRB
					WTAP
					WWTR1
					XIAP
					XPO7
					XPR1
					XTP3TPA
					YAP1
					YEATS4
					YES1
					YIPF6
					YKT6
					YPEL5
					YWHAB
					YWHAG
					YWHAQ
					YWHAZ
					YY1AP1
					YY2
					ZACN
					ZBTB26
					ZBTB33
					ZBTB4
					ZBTB41
					ZBTB6
					ZC2HC1A
					ZC3H12C
					ZCCHC10
					ZDHHC18
					ZDHHC21
					ZDHHC9
					ZFAND1
					ZFAND3
					ZFAND5
					ZFP1
					ZFYVE27
					ZIC1
					ZMAT3
					ZNF181
					ZNF24
					ZNF264
					ZNF280D
					ZNF281
					ZNF283
					ZNF302
					ZNF322
					ZNF330
					ZNF354C
					ZNF420
					ZNF428
					ZNF460
					ZNF512B
					ZNF529
					ZNF572
					ZNF573
					ZNF609
					ZNF627
					ZNF664
					ZNF670
					ZNF678
					ZNF697
					ZNF720
					ZNF770
					ZNF772
					ZSWIM4
					ZWILCH

## Sheet: RIP RNAseq comparison
gene.id	gene.symbol	gene.type			UPregulated		Down regulated
ENSG00000173349.5	SFT2D3	protein_coding			LINC00888		ZNF542P
ENSG00000267697.1	LUZP6	protein_coding			ZMAT3		AC125257.1
ENSG00000125695.12	AC046185.1	protein_coding			RPL17-C18orf32		AL390195.1
ENSG00000251569.1	AC093899.2	protein_coding			CDC42		DCAF12
ENSG00000267059.2	AC005943.1	protein_coding			NUDT11		DUSP3
ENSG00000265303.1	AC099850.2	protein_coding			DCP1A		C5orf15
ENSG00000281991.1	TMEM265	protein_coding			SESN3		MYBL1
ENSG00000285635.1	AC021660.3	protein_coding			ENC1		PMAIP1
ENSG00000284969.1	AL049629.2	protein_coding			RRN3		ITGB1
ENSG00000243749.1	TMEM35B	protein_coding			CCNG2		RAP2C
ENSG00000213029.3	SPHAR	protein_coding			ELK3		SELENOI
ENSG00000147676.13	MAL2	protein_coding			MBNL3		SLC25A24
ENSG00000174236.3	REP15	protein_coding			C21orf91		FAM3C
ENSG00000170540.14	ARL6IP1	protein_coding			MAN1A1		NEMP1
ENSG00000215472.10	RPL17-C18orf32	protein_coding			HLF		CTDSPL2
ENSG00000251349.3	MSANTD3-TMEFF1	protein_coding			WDFY3-AS2		MZT1
ENSG00000136888.6	ATP6V1G1	protein_coding			AL008638.6		TMEM263
ENSG00000177432.7	NAP1L5	protein_coding			SRGAP2D		MAPK6
ENSG00000136305.11	CIDEB	protein_coding			CSPG4P11		SLC39A14
ENSG00000153130.17	SCOC	protein_coding			AC138969.1		HPRT1
ENSG00000134259.3	NGF	protein_coding			ADAM1A		CDK6
ENSG00000141682.11	PMAIP1	protein_coding			PGM5P2		CDC7
ENSG00000163630.10	SYNPR	protein_coding			AC110285.7		FRMD3
ENSG00000166128.12	RAB8B	protein_coding			AC055733.4		RRM2
ENSG00000134970.13	TMED7	protein_coding			AC006449.7		RNGTT
ENSG00000102931.7	ARL2BP	protein_coding			AC087752.3		SLC25A40
ENSG00000138071.13	ACTR2	protein_coding			CFL1		TMEM170A
ENSG00000230989.6	HSBP1	protein_coding			FOXN3		UHMK1
ENSG00000135549.14	PKIB	protein_coding			WDTC1		BTG3
ENSG00000179387.9	ELMOD2	protein_coding			NEFH		QSER1
ENSG00000070831.15	CDC42	protein_coding			TGS1		SLC9A6
ENSG00000109270.12	LAMTOR3	protein_coding			RAX		LUZP2
ENSG00000155304.5	HSPA13	protein_coding			MAP2K6		WWTR1
ENSG00000103769.9	RAB11A	protein_coding			IGFBP5		PRKAA2
ENSG00000144746.6	ARL6IP5	protein_coding			BCL7A		ITGAV
ENSG00000187957.7	DNER	protein_coding			FAM49B		WDR82
ENSG00000182400.14	TRAPPC6B	protein_coding			MAPKAP1		NAPB
ENSG00000183161.5	FANCF	protein_coding			ST6GAL2		KLHL23
ENSG00000072401.14	UBE2D1	protein_coding			ANKRD33B		LRCH2
ENSG00000198843.12	SELENOT	protein_coding			IQSEC2		HMGB2
ENSG00000131171.12	SH3BGRL	protein_coding			PLXDC1		CCDC117
ENSG00000186469.8	GNG2	protein_coding			MMP2		B4GALT6
ENSG00000124333.15	VAMP7	protein_coding			ANKIB1		TMEM248
ENSG00000148943.11	LIN7C	protein_coding			INTS9		CENPQ
ENSG00000151135.9	TMEM263	protein_coding			ACTG1		CEBPG
ENSG00000148482.11	SLC39A12	protein_coding			COL27A1		ASF1B
ENSG00000204899.5	MZT1	protein_coding			ABCA5		RNF182
ENSG00000132623.15	ANKEF1	protein_coding			MARVELD1		NEK7
ENSG00000183336.8	BOLA2	protein_coding			SFXN4		TFAM
ENSG00000164211.12	STARD4	protein_coding			ADAM10		TTC33
ENSG00000060982.14	BCAT1	protein_coding			ADCYAP1R1		CDK2
ENSG00000085365.17	SCAMP1	protein_coding			ZNF532		CCNA1
ENSG00000137693.13	YAP1	protein_coding			DUSP4		TSPYL4
ENSG00000164484.11	TMEM200A	protein_coding			BTG2		CASP3
ENSG00000155096.13	AZIN1	protein_coding			PPM1J		FAM72C
ENSG00000119446.13	RBM18	protein_coding			MXRA5		GCSH
ENSG00000123545.5	NDUFAF4	protein_coding			PLPP3		TAF13
ENSG00000242441.7	GTF2A1L	protein_coding			NID1		RAD51AP1
ENSG00000140905.10	GCSH	protein_coding			LAMTOR1		STX12
ENSG00000140391.14	TSPAN3	protein_coding			TRPV4		PPP1R17
ENSG00000148175.12	STOM	protein_coding			EGLN1		STYX
ENSG00000089063.14	TMEM230	protein_coding			RASD1		CENPH
ENSG00000197045.12	GMFB	protein_coding			PRDM13		PBK
ENSG00000137575.11	SDCBP	protein_coding			EPS8L2		PI4K2B
ENSG00000187735.13	TCEA1	protein_coding			ATOH8		FAM72A
ENSG00000179195.15	ZNF664	protein_coding			CDH6		SGPP1
ENSG00000047634.14	SCML1	protein_coding			PDLIM1		TMEM35B
ENSG00000111711.9	GOLT1B	protein_coding			DLL1		C1orf216
ENSG00000186106.11	ANKRD46	protein_coding			CABP7		SERTAD4
ENSG00000136238.17	RAC1	protein_coding			KIRREL2		FAM72B
ENSG00000136146.14	MED4	protein_coding			ABHD14B		ALG10
ENSG00000128989.10	ARPP19	protein_coding			PDE6C		AC068631.2
ENSG00000141433.12	ADCYAP1	protein_coding			AMPD3		TTC30A
ENSG00000155545.19	MIER3	protein_coding			TRIB1		CEP19
ENSG00000119801.12	YPEL5	protein_coding			SUMF2		CRABP2
ENSG00000173726.10	TOMM20	protein_coding			FURIN		AC093899.2
ENSG00000139146.13	SINHCAF	protein_coding			JUP		AL132780.3
ENSG00000141424.12	SLC39A6	protein_coding			CLCN7		CCDC121
ENSG00000129657.15	SEC14L1	protein_coding			RAB26		FAM3C2
ENSG00000248485.1	PCP4L1	protein_coding			NFIC		AC026401.3
ENSG00000169193.11	CCDC126	protein_coding			MAPK8		AC090099.1
ENSG00000283580.3	AC098484.3	protein_coding			SIPA1L3		ZNF887P
ENSG00000182220.14	ATP6AP2	protein_coding			KIF21B		HSP90AB2P
ENSG00000164096.12	C4orf3	protein_coding			RBM38		AC006116.7
ENSG00000148798.10	INA	protein_coding			VASH2		AL132780.4
ENSG00000174007.7	CEP19	protein_coding			C3orf58		AL049840.3
ENSG00000205208.4	C4orf46	protein_coding			ST3GAL1		SLC4A8
ENSG00000156136.9	DCK	protein_coding			XYLT1		SV2A
ENSG00000083937.8	CHMP2B	protein_coding			PRKAG1		STXBP1
ENSG00000120265.17	PCMT1	protein_coding			MPPED2		KIF1C
ENSG00000138678.10	GPAT3	protein_coding			LFNG		TRIP13
ENSG00000119862.12	LGALSL	protein_coding			HEY1		NEK2
ENSG00000101557.14	USP14	protein_coding			FIS1		HEG1
ENSG00000122068.12	FYTTD1	protein_coding			ESPNL		NEIL2
ENSG00000105810.9	CDK6	protein_coding			GSN		REEP5
ENSG00000115540.14	MOB4	protein_coding			IGFBP4		INCENP
ENSG00000136897.7	MRPL50	protein_coding			CHRNA3		MSI1
ENSG00000204025.7	TRPC5OS	protein_coding			CHST2		TBC1D10B
ENSG00000177485.6	ZBTB33	protein_coding			LBH		WSB2
ENSG00000173674.10	EIF1AX	protein_coding			RNPEPL1		MEST
ENSG00000101888.11	NXT2	protein_coding			PHLDA3		DLST
ENSG00000159167.11	STC1	protein_coding			DNAJC4		COMMD4
ENSG00000140319.10	SRP14	protein_coding			ASIC1		PARVB
ENSG00000186767.6	SPIN4	protein_coding			UNC93B1		IGF2BP1
ENSG00000170903.10	MSANTD4	protein_coding			DCX		TAF7
ENSG00000100632.10	ERH	protein_coding			LMBR1L		RNF20
ENSG00000265241.6	RBM8A	protein_coding			DISC1		MAP6
ENSG00000116791.13	CRYZ	protein_coding			HMGA2		YWHAZ
ENSG00000152193.7	RNF219	protein_coding			FAM210B		KCNK3
ENSG00000152558.14	TMEM123	protein_coding			ESRRA		BAZ1B
ENSG00000118363.11	SPCS2	protein_coding			DTX4		DHFR
ENSG00000152382.5	TADA1	protein_coding			SDC3		UFM1
ENSG00000101938.14	CHRDL1	protein_coding			ID3		SKP2
ENSG00000182628.12	SKA2	protein_coding			SNAI2		MED1
ENSG00000131507.10	NDFIP1	protein_coding			MCF2L2		NME4
ENSG00000123091.4	RNF11	protein_coding			SEMA3A		MCM3
ENSG00000213639.9	PPP1CB	protein_coding			AGRN		NRSN2
ENSG00000181061.13	HIGD1A	protein_coding			COL5A1		NSF
ENSG00000174695.9	TMEM167A	protein_coding			FAM20C		RPA1
ENSG00000113441.15	LNPEP	protein_coding			SHANK2		TUBGCP2
ENSG00000154429.10	CCSAP	protein_coding			FDXR		KLHDC8B
ENSG00000138061.11	CYP1B1	protein_coding			NFIX		MRS2
ENSG00000165997.4	ARL5B	protein_coding			LRFN4		SEC22C
ENSG00000109133.12	TMEM33	protein_coding			PLXNA4		NQO1
ENSG00000116752.5	BCAS2	protein_coding			CHIC1		CLASP1
ENSG00000123505.15	AMD1	protein_coding			PPP2R2B		ABAT
ENSG00000007952.17	NOX1	protein_coding			SLC29A4		ARHGAP11A
ENSG00000151881.14	TMEM267	protein_coding			NEUROD2		SASH1
ENSG00000165704.14	HPRT1	protein_coding			TLE1		HSP90AB1
ENSG00000134352.19	IL6ST	protein_coding			ST3GAL4		BRCA1
ENSG00000188610.12	FAM72B	protein_coding			APCDD1		EML4
ENSG00000104341.16	LAPTM4B	protein_coding			ABCA7		RRP1B
ENSG00000143742.12	SRP9	protein_coding			STX16-NPEPL1		SLC30A9
ENSG00000135535.16	CD164	protein_coding			BBC3		KATNAL1
ENSG00000101856.9	PGRMC1	protein_coding			BAHCC1		ABI2
ENSG00000134986.13	NREP	protein_coding			GRAMD4		SYT11
ENSG00000155380.11	SLC16A1	protein_coding			MEOX1		MTA2
ENSG00000127337.6	YEATS4	protein_coding			FAM19A4		RFX7
ENSG00000165417.11	GTF2A1	protein_coding			C18orf32		B4GALT5
ENSG00000131979.18	GCH1	protein_coding			STK3		BMPR2
ENSG00000119280.16	C1orf198	protein_coding			SCN5A		SMARCD2
ENSG00000048392.11	RRM2B	protein_coding			ACVR1		MTMR12
ENSG00000121481.10	RNF2	protein_coding			FAM43A		FAM111B
ENSG00000138613.13	APH1B	protein_coding			AGO2		TXNL4A
ENSG00000160131.13	VMA21	protein_coding			CPT1B		H2AFV
ENSG00000156735.10	BAG4	protein_coding			HEYL		RRAGD
ENSG00000169504.14	CLIC4	protein_coding			LMO2		WDR76
ENSG00000111911.6	HINT3	protein_coding			SOX14		MYL6
ENSG00000123575.8	FAM199X	protein_coding			RBFOX1		ANOS1
ENSG00000135316.17	SYNCRIP	protein_coding			ADAMTS15		MMAB
ENSG00000138448.11	ITGAV	protein_coding			SAYSD1		PDE6D
ENSG00000153879.8	CEBPG	protein_coding			EIF2S3B		ADAM9
ENSG00000120802.13	TMPO	protein_coding			LGALS3		CBX6
ENSG00000116747.12	TROVE2	protein_coding			MT1X		ENAH
ENSG00000163376.11	KBTBD8	protein_coding			CHRNB4		CIT
ENSG00000162368.13	CMPK1	protein_coding			SEC16B		FKTN
ENSG00000213160.9	KLHL23	protein_coding			HIST3H2A		MTMR1
ENSG00000135070.14	ISCA1	protein_coding			WBP1L		IFNAR1
ENSG00000106799.12	TGFBR1	protein_coding			FAHD2B		IPO9
ENSG00000091317.7	CMTM6	protein_coding			TSPEAR		TBC1D5
ENSG00000104765.15	BNIP3L	protein_coding			EVI5		MTURN
ENSG00000164323.13	CFAP97	protein_coding			PTPRM		COL2A1
ENSG00000134248.13	LAMTOR5	protein_coding			RARG		KIF14
ENSG00000143815.14	LBR	protein_coding			KCNIP2		DEPDC1
ENSG00000117906.13	RCN2	protein_coding			NDRG2		PIGS
ENSG00000110092.3	CCND1	protein_coding			HHIPL2		PPTC7
ENSG00000152601.17	MBNL1	protein_coding			INSYN2		PDE4DIP
ENSG00000112183.14	RBM24	protein_coding			ADAMTS7		E2F2
ENSG00000108946.14	PRKAR1A	protein_coding			ABCA1		ZDHHC13
ENSG00000153006.15	SREK1IP1	protein_coding			BTBD11		KIF1B
ENSG00000145358.6	DDIT4L	protein_coding			ADAMTS13		ROCK1
ENSG00000100410.7	PHF5A	protein_coding			SMOC1		FAM120A
ENSG00000153044.9	CENPH	protein_coding			KIAA0040		NRM
ENSG00000111328.6	CDK2AP1	protein_coding			RPGRIP1		LAPTM4A
ENSG00000143155.12	TIPRL	protein_coding			IDUA		SUDS3
ENSG00000136156.13	ITM2B	protein_coding			CTSH		NEK4
ENSG00000198146.4	ZNF770	protein_coding			PWWP2B		E2F1
ENSG00000101166.15	PRELID3B	protein_coding			PLCL1		GPATCH4
ENSG00000130024.14	PHF10	protein_coding			CAMK2D		PPP1R16B
ENSG00000175087.9	PDIK1L	protein_coding			MN1		ARCN1
ENSG00000220205.8	VAMP2	protein_coding			ANO8		RIMS4
ENSG00000138386.16	NAB1	protein_coding			TSPO		DCTN1
ENSG00000068615.18	REEP1	protein_coding			ACER2		IPO5
ENSG00000123374.10	CDK2	protein_coding			VMAC		KNL1
ENSG00000153140.8	CETN3	protein_coding			PLK2		HPS4
ENSG00000198252.11	STYX	protein_coding			AC015813.2		VEZT
ENSG00000104497.13	SNX16	protein_coding			COBLL1		MGLL
ENSG00000196937.10	FAM3C	protein_coding			LBHD1		MCM8
ENSG00000143977.13	SNRPG	protein_coding			NPHS1		RNF8
ENSG00000170035.15	UBE2E3	protein_coding			GLI4		STK35
ENSG00000065809.13	FAM107B	protein_coding			SYS1-DBNDD2		MESD
ENSG00000197329.11	PELI1	protein_coding			NABP1		CNTRL
ENSG00000129315.10	CCNT1	protein_coding			GPRC5C		MCM2
ENSG00000221823.10	PPP3R1	protein_coding			CNN2		CTNND2
ENSG00000188706.12	ZDHHC9	protein_coding			VWA1		SGCB
ENSG00000086062.12	B4GALT1	protein_coding			RHBDL1		TMEM19
ENSG00000155329.11	ZCCHC10	protein_coding			LRRC75B		FGFR1OP
ENSG00000165389.6	SPTSSA	protein_coding			KCTD18		SENP2
ENSG00000163320.10	CGGBP1	protein_coding			SCRT1		CDC23
ENSG00000171262.11	FAM98B	protein_coding			PAPPA		MAP2
ENSG00000109390.11	NDUFC1	protein_coding			NACC2		GINS2
ENSG00000138764.14	CCNG2	protein_coding			POLD4		SMCHD1
ENSG00000149313.10	AASDHPPT	protein_coding			ALX4		SPC25
ENSG00000143727.15	ACP1	protein_coding			AC012651.1		CEMIP2
ENSG00000127863.15	TNFRSF19	protein_coding			DLX5		COQ9
ENSG00000171033.12	PKIA	protein_coding			PEX12		ERBB3
ENSG00000170340.10	B3GNT2	protein_coding			SLC39A1		NSRP1
ENSG00000186130.4	ZBTB6	protein_coding			A2M		ANTXR1
ENSG00000099194.5	SCD	protein_coding			NR3C2		RTKN2
ENSG00000111247.14	RAD51AP1	protein_coding			CAPS		NECAP1
ENSG00000177888.7	ZBTB41	protein_coding			LIF		TFRC
ENSG00000118276.11	B4GALT6	protein_coding			SH2D2A		UQCC3
ENSG00000152377.13	SPOCK1	protein_coding			WDR86		KLHL2
ENSG00000169756.16	LIMS1	protein_coding			DOK5		SRSF4
ENSG00000196550.10	FAM72A	protein_coding			LTB4R		FADS1
ENSG00000170144.20	HNRNPA3	protein_coding			GRASP		CHRND
ENSG00000113638.13	TTC33	protein_coding			JAG1		HACD3
ENSG00000137142.4	IGFBPL1	protein_coding			INAFM1		AIF1L
ENSG00000135974.9	C2orf49	protein_coding			CD82		MKI67
ENSG00000077147.15	TM9SF3	protein_coding			GSG1L		THADA
ENSG00000167005.13	NUDT21	protein_coding			PDE1B		TBC1D13
ENSG00000124795.15	DEK	protein_coding			FGF23		SEC62
ENSG00000134001.12	EIF2S1	protein_coding			PRKG1		HELLS
ENSG00000170142.11	UBE2E1	protein_coding			ATP6V1G2-DDX39B		AGAP2
ENSG00000198478.7	SH3BGRL2	protein_coding			APLNR		UHRF1
ENSG00000105011.8	ASF1B	protein_coding			PIK3IP1		HERC5
ENSG00000114978.17	MOB1A	protein_coding			MOB3C		ZWINT
ENSG00000031691.6	CENPQ	protein_coding			DOCK8		ZFP91
ENSG00000117505.12	DR1	protein_coding			RASSF5		RAB6B
ENSG00000085449.14	WDFY1	protein_coding			SLC9A3R2		TSN
ENSG00000146476.10	ARMT1	protein_coding			ADAMTS9		CCP110
ENSG00000164209.16	SLC25A46	protein_coding			LYRM9		ST8SIA3
ENSG00000111269.2	CREBL2	protein_coding			LRP1		USP37
ENSG00000181704.11	YIPF6	protein_coding			LAMA4		NES
ENSG00000277726.4	AL109811.4	protein_coding			CACNG5		VANGL1
ENSG00000147592.8	LACTB2	protein_coding			TMEM150A		NFATC2IP
ENSG00000154640.14	BTG3	protein_coding			EFNA1		MED8
ENSG00000164109.13	MAD2L1	protein_coding			ZGLP1		MAP3K9
ENSG00000146070.16	PLA2G7	protein_coding			CALB2		DNMBP
ENSG00000197302.10	ZNF720	protein_coding			NKX6-1		CEP63
ENSG00000139687.15	RB1	protein_coding			PCDH8		NETO2
ENSG00000116285.12	ERRFI1	protein_coding			MSX1		GJC1
ENSG00000224531.5	SMIM13	protein_coding			EBF2		MTMR10
ENSG00000139826.5	ABHD13	protein_coding			C8orf58		NCAPG
ENSG00000005893.15	LAMP2	protein_coding			TMEM184A		IPO8
ENSG00000154642.10	C21orf91	protein_coding			GPT		TRANK1
ENSG00000171016.12	PYGO1	protein_coding			PDZD7		RPL26
ENSG00000128595.16	CALU	protein_coding			IER5L		SPA17
ENSG00000112245.11	PTP4A1	protein_coding			C1QTNF4		ARPC2
ENSG00000117533.14	VAMP4	protein_coding			DPF3		CTDSP2
ENSG00000119900.8	OGFRL1	protein_coding			PTN		FANCD2
ENSG00000103160.11	HSDL1	protein_coding			VILL		ERC1
ENSG00000136940.13	PDCL	protein_coding			MKX		PRRC1
ENSG00000116918.13	TSNAX	protein_coding			ICAM3		SEC63
ENSG00000165832.5	TRUB1	protein_coding			SCN11A		UPF2
ENSG00000187325.4	TAF9B	protein_coding			FBLN2		ACVR2B
ENSG00000165169.10	DYNLT3	protein_coding			FRAT1		CEP152
ENSG00000143622.10	RIT1	protein_coding			SMIM10L2A		TTPAL
ENSG00000125814.17	NAPB	protein_coding			PDF		MFSD1
ENSG00000284024.2	HSPA14	protein_coding			OPLAH		RSAD1
ENSG00000163590.13	PPM1L	protein_coding			GSTO2		CLIP1
ENSG00000128059.8	PPAT	protein_coding			SLC26A1		CCHCR1
ENSG00000022267.16	FHL1	protein_coding			UTS2R		DSTYK
ENSG00000105887.10	MTPN	protein_coding			SCNN1D		ANKFY1
ENSG00000070087.14	PFN2	protein_coding			2021-03-02		PLK4
ENSG00000102471.14	NDFIP2	protein_coding			ABCA10		ZNF367
ENSG00000083312.17	TNPO1	protein_coding			COL6A1		IGSF11
ENSG00000165410.14	CFL2	protein_coding			MYO15B		CDC25B
ENSG00000102554.13	KLF5	protein_coding			CDH4		ANLN
ENSG00000067533.5	RRP15	protein_coding			HIST2H2AA4		ZNF853
ENSG00000180957.17	PITPNB	protein_coding			FAT4		FAM161A
ENSG00000106341.10	PPP1R17	protein_coding			C2orf88		ATAD2
ENSG00000137168.7	PPIL1	protein_coding			FSCN2		RAB3IP
ENSG00000111897.6	SERINC1	protein_coding			SLC9A4		C12orf49
ENSG00000135002.11	RFK	protein_coding			ADORA2A		TPPP3
ENSG00000001561.6	ENPP4	protein_coding			CLEC4F		MSRB3
ENSG00000243317.7	STMP1	protein_coding			STKLD1		CDC25A
ENSG00000120805.13	ARL1	protein_coding			ST20		UNC45B
ENSG00000213760.10	ATP6V1G2	protein_coding			SLC38A3		RPP14
ENSG00000171448.8	ZBTB26	protein_coding			RPRML		SPECC1L
ENSG00000147889.17	CDKN2A	protein_coding			ZFPM1		TCEANC2
ENSG00000213722.8	DDAH2	protein_coding			CRYZL2P-SEC16B		FSD1L
ENSG00000126945.8	HNRNPH2	protein_coding			CTC-338M12.4		MEAF6
ENSG00000123728.9	RAP2C	protein_coding			CCDC18-AS1		COPS4
ENSG00000138078.15	PREPL	protein_coding			RPL41P2		MRLN
ENSG00000134108.12	ARL8B	protein_coding			MTCO2P22		TULP4
ENSG00000255529.8	POLR2M	protein_coding			SRP9P1		FAM98A
ENSG00000271601.3	LIX1L	protein_coding			RPL13AP5		RILPL2
ENSG00000099246.16	RAB18	protein_coding			MT-TY		TAGLN2
ENSG00000166803.12	PCLAF	protein_coding			MT-TN		ICA1L
ENSG00000102401.19	ARMCX3	protein_coding			MT-TQ		PRC1
ENSG00000176018.12	LYSMD3	protein_coding			LINC02593		PBX1
ENSG00000116191.17	RALGPS2	protein_coding			LINC00847		RHPN2
ENSG00000124145.6	SDC4	protein_coding			AL645608.2		POLA2
ENSG00000172201.11	ID4	protein_coding			LINC01833		KIF3C
ENSG00000128609.14	NDUFA5	protein_coding			AL138478.1		FAM102B
ENSG00000085491.16	SLC25A24	protein_coding			AC106820.5		AKTIP
ENSG00000064652.10	SNX24	protein_coding			PGM5P3-AS1		LCOR
ENSG00000138660.11	AP1AR	protein_coding			AC005725.1		PDLIM5
ENSG00000105879.11	CBLL1	protein_coding			LINC00994		CEP97
ENSG00000173542.8	MOB1B	protein_coding			AC092070.4		MYBL2
ENSG00000081019.13	RSBN1	protein_coding			CLEC12A-AS1		PAQR4
ENSG00000172331.11	BPGM	protein_coding			PGM5P4-AS1		NDC1
ENSG00000283149.1	AC068631.2	protein_coding			AC073335.2		CHRNB1
ENSG00000119965.12	C10orf88	protein_coding			AC140125.1		TET2
ENSG00000151414.14	NEK7	protein_coding			LINC02043		INSM1
ENSG00000102898.11	NUTF2	protein_coding			LINC00319		WDR62
ENSG00000112378.11	PERP	protein_coding			AL121906.2		KCTD20
ENSG00000136159.3	NUDT15	protein_coding			BLACAT1		TMEM231
ENSG00000196227.10	FAM217B	protein_coding			AC022167.2		PHF19
ENSG00000147224.11	PRPS1	protein_coding			SGMS1-AS1		USP46
ENSG00000173852.14	DPY19L1	protein_coding			AL590133.2		PRDM8
ENSG00000264364.2	DYNLL2	protein_coding			PGM5-AS1		PASK
ENSG00000125629.14	INSIG2	protein_coding			AC004882.1		TXNDC15
ENSG00000104427.11	ZC2HC1A	protein_coding			AC107464.1		PLEKHA6
ENSG00000189060.5	H1F0	protein_coding			SNHG22		OAS3
ENSG00000097046.12	CDC7	protein_coding			AL354892.2		RFC3
ENSG00000100941.8	PNN	protein_coding			AC092535.4		LCORL
ENSG00000108468.14	CBX1	protein_coding			PCAT6		PITPNM1
ENSG00000066557.5	LRRC40	protein_coding			HOTAIR		ZNF660
ENSG00000139372.14	TDG	protein_coding			AC087741.1		GPN3
ENSG00000106460.18	TMEM106B	protein_coding			AC009264.1		HDAC5
ENSG00000189266.12	PNRC2	protein_coding			TMEM9B-AS1		KLHL8
ENSG00000089220.4	PEBP1	protein_coding			HOXC-AS1		LDAH
ENSG00000162616.8	DNAJB4	protein_coding			AC106820.3		RFC5
ENSG00000135750.14	KCNK1	protein_coding			AP000879.1		CENPU
ENSG00000171928.13	TVP23B	protein_coding			AC005329.1		CEP89
ENSG00000005812.10	FBXL3	protein_coding					CEP57
ENSG00000140941.12	MAP1LC3B	protein_coding					TASP1
ENSG00000259075.6	POC1B-GALNT4	protein_coding					RAD51
ENSG00000171150.8	SOCS5	protein_coding					RB1CC1
ENSG00000005249.12	PRKAR2B	protein_coding					KBTBD4
ENSG00000111481.9	COPZ1	protein_coding					SSH2
ENSG00000174469.21	CNTNAP2	protein_coding					USP54
ENSG00000132912.12	DCTN4	protein_coding					MGME1
ENSG00000130224.14	LRCH2	protein_coding					E2F8
ENSG00000183508.4	TENT5C	protein_coding					FAM122B
ENSG00000183305.13	MAGEA2B	protein_coding					ANO5
ENSG00000174442.11	ZWILCH	protein_coding					PRUNE2
ENSG00000177425.10	PAWR	protein_coding					SLC25A44
ENSG00000082213.17	C5orf22	protein_coding					VXN
ENSG00000230797.2	YY2	protein_coding					SLC1A2
ENSG00000172469.15	MANEA	protein_coding					RNF141
ENSG00000135241.16	PNPLA8	protein_coding					SYNJ2BP
ENSG00000124767.6	GLO1	protein_coding					ANKRD13C
ENSG00000197780.9	TAF13	protein_coding					UBXN8
ENSG00000138032.20	PPM1B	protein_coding					C16orf45
ENSG00000156531.16	PHF6	protein_coding					CDC6
ENSG00000188428.19	BLOC1S5	protein_coding					MBD4
ENSG00000008282.8	SYPL1	protein_coding					ACD
ENSG00000168743.12	NPNT	protein_coding					KLF11
ENSG00000143067.4	ZNF697	protein_coding					B3GALT6
ENSG00000156976.16	EIF4A2	protein_coding					NUF2
ENSG00000143761.15	ARF1	protein_coding					BORCS7
ENSG00000164830.18	OXR1	protein_coding					CYP2U1
ENSG00000180346.3	TIGD2	protein_coding					ESCO2
ENSG00000152642.10	GPD1L	protein_coding					DZANK1
ENSG00000139163.15	ETNK1	protein_coding					MYLPF
ENSG00000188612.11	SUMO2	protein_coding					PMS2
ENSG00000175548.8	ALG10B	protein_coding					B3GALNT1
ENSG00000198743.6	SLC5A3	protein_coding					PARP11
ENSG00000178695.5	KCTD12	protein_coding					PSMC3IP
ENSG00000184117.11	NIPSNAP1	protein_coding					CCDC43
ENSG00000197841.14	ZNF181	protein_coding					CEND1
ENSG00000164187.6	LMBRD2	protein_coding					CDKN2D
ENSG00000106031.8	HOXA13	protein_coding					MOSPD2
ENSG00000078140.13	UBE2K	protein_coding					UBE2Q2
ENSG00000154639.18	CXADR	protein_coding					SRL
ENSG00000162757.4	C1orf74	protein_coding					C1orf112
ENSG00000121966.6	CXCR4	protein_coding					ZNF430
ENSG00000169860.6	P2RY1	protein_coding					REEP3
ENSG00000198856.12	OSTC	protein_coding					ANKRD26
ENSG00000034713.7	GABARAPL2	protein_coding					RPAP3
ENSG00000168092.13	PAFAH1B2	protein_coding					C12orf75
ENSG00000188725.7	SMIM15	protein_coding					S100PBP
ENSG00000114450.9	GNB4	protein_coding					CREB3
ENSG00000144935.14	TRPC1	protein_coding					CNIH2
ENSG00000177565.16	TBL1XR1	protein_coding					EHD4
ENSG00000168159.11	RNF187	protein_coding					DLGAP5
ENSG00000198015.12	MRPL42	protein_coding					2021-09-04
ENSG00000117155.16	SSX2IP	protein_coding					ZC3H8
ENSG00000119414.11	PPP6C	protein_coding					CDC37L1
ENSG00000172667.10	ZMAT3	protein_coding					MSANTD3
ENSG00000169251.12	NMD3	protein_coding					LMLN
ENSG00000137876.9	RSL24D1	protein_coding					MPP2
ENSG00000155090.14	KLF10	protein_coding					PPP1R26
ENSG00000100528.11	CNIH1	protein_coding					SHCBP1
ENSG00000188647.12	PTAR1	protein_coding					DIAPH3
ENSG00000144959.9	NCEH1	protein_coding					KPNA2
ENSG00000196950.13	SLC39A10	protein_coding					PLA2G3
ENSG00000119013.8	NDUFB3	protein_coding					ANAPC15
ENSG00000175893.11	ZDHHC21	protein_coding					ESF1
ENSG00000179454.13	KLHL28	protein_coding					POC1A
ENSG00000129128.12	SPCS3	protein_coding					ZDHHC23
ENSG00000139154.14	AEBP2	protein_coding					IFT81
ENSG00000263513.5	FAM72C	protein_coding					MGAT4A
ENSG00000053770.11	AP5M1	protein_coding					C2orf81
ENSG00000123268.8	ATF1	protein_coding					LMO7
ENSG00000114796.15	KLHL24	protein_coding					VCPIP1
ENSG00000125351.11	UPF3B	protein_coding					SRSF12
ENSG00000171617.13	ENC1	protein_coding					RASGEF1A
ENSG00000180370.10	PAK2	protein_coding					STAC3
ENSG00000111052.7	LIN7A	protein_coding					KIF24
ENSG00000049130.15	KITLG	protein_coding					MASTL
ENSG00000075790.10	BCAP29	protein_coding					JPH4
ENSG00000145331.13	TRMT10A	protein_coding					NT5DC3
ENSG00000157224.15	CLDN12	protein_coding					TTC30B
ENSG00000182287.14	AP1S2	protein_coding					TCP11L1
ENSG00000126821.7	SGPP1	protein_coding					TMEM60
ENSG00000174136.11	RGMB	protein_coding					FAM227A
ENSG00000100138.14	SNU13	protein_coding					BVES
ENSG00000113387.11	SUB1	protein_coding					CEP250
ENSG00000172115.8	CYCS	protein_coding					ARRDC4
ENSG00000168461.12	RAB31	protein_coding					PCYOX1L
ENSG00000184005.10	ST6GALNAC3	protein_coding					VASP
ENSG00000104331.8	IMPAD1	protein_coding					TUSC2
ENSG00000123472.12	ATPAF1	protein_coding					LRRC49
ENSG00000182307.13	C8orf33	protein_coding					SIX4
ENSG00000080371.5	RAB21	protein_coding					LHFPL3
ENSG00000166426.7	CRABP1	protein_coding					NME5
ENSG00000123307.3	NEUROD4	protein_coding					TCTN2
ENSG00000140299.11	BNIP2	protein_coding					CKAP2L
ENSG00000173947.13	PIFO	protein_coding					EFNB3
ENSG00000114784.3	EIF1B	protein_coding					TEKT2
ENSG00000106609.16	TMEM248	protein_coding					TAF12
ENSG00000172057.9	ORMDL3	protein_coding					CEP131
ENSG00000171867.16	PRNP	protein_coding					DHX35
ENSG00000134086.7	VHL	protein_coding					IPP
ENSG00000174574.15	AKIRIN1	protein_coding					SV2C
ENSG00000051108.14	HERPUD1	protein_coding					WDR37
ENSG00000087301.8	TXNDC16	protein_coding					KIAA0895
ENSG00000138138.13	ATAD1	protein_coding					CDC26
ENSG00000018408.14	WWTR1	protein_coding					MMP16
ENSG00000122644.12	ARL4A	protein_coding					ICA1
ENSG00000154678.16	PDE1C	protein_coding					NDC80
ENSG00000139644.12	TMBIM6	protein_coding					FAM114A2
ENSG00000100614.17	PPM1A	protein_coding					POLR3F
ENSG00000176714.9	CCDC121	protein_coding					SFXN5
ENSG00000071537.13	SEL1L	protein_coding					SLC16A10
ENSG00000176055.9	MBLAC2	protein_coding					TMEM107
ENSG00000104231.10	ZFAND1	protein_coding					ST3GAL3
ENSG00000143183.16	TMCO1	protein_coding					HYDIN
ENSG00000174738.12	NR1D2	protein_coding					HAUS8
ENSG00000139133.6	ALG10	protein_coding					ARHGEF39
ENSG00000101752.11	MIB1	protein_coding					CEP112
ENSG00000165443.11	PHYHIPL	protein_coding					JAKMIP2
ENSG00000170270.4	GON7	protein_coding					CEP70
ENSG00000000003.14	TSPAN6	protein_coding					MYO3B
ENSG00000153250.19	RBMS1	protein_coding					TTC21A
ENSG00000048740.18	CELF2	protein_coding					ZNF787
ENSG00000170348.8	TMED10	protein_coding					TAGLN3
ENSG00000163430.11	FSTL1	protein_coding					PIM1
ENSG00000089335.20	ZNF302	protein_coding					CA14
ENSG00000171848.14	RRM2	protein_coding					IQCD
ENSG00000218739.9	CEBPZOS	protein_coding					TP73
ENSG00000166471.10	TMEM41B	protein_coding					STOX1
ENSG00000176641.10	RNF152	protein_coding					SLF1
ENSG00000133731.9	IMPA1	protein_coding					CCDC189
ENSG00000215301.10	DDX3X	protein_coding					ARL13B
ENSG00000170385.9	SLC30A1	protein_coding					ZNF620
ENSG00000068366.19	ACSL4	protein_coding					FAM72D
ENSG00000244122.2	UGT1A7	protein_coding					DGKG
ENSG00000198833.6	UBE2J1	protein_coding					ERCC6L
ENSG00000272886.5	DCP1A	protein_coding					PKIG
ENSG00000168214.20	RBPJ	protein_coding					FAM229B
ENSG00000173598.13	NUDT4	protein_coding					CCDC184
ENSG00000138069.17	RAB1A	protein_coding					TMEM200C
ENSG00000169446.5	MMGT1	protein_coding					C18orf54
ENSG00000259132.1	AL132780.3	protein_coding					TPST1
ENSG00000146386.7	ABRACL	protein_coding					ZNF680
ENSG00000177932.6	ZNF354C	protein_coding					AC104662.2
ENSG00000272398.5	CD24	protein_coding					ZMYND10
ENSG00000128791.11	TWSG1	protein_coding					SYNM
ENSG00000135999.11	EPC2	protein_coding					MED10
ENSG00000164091.11	WDR82	protein_coding					TNNI1
ENSG00000010404.17	IDS	protein_coding					MFSD2B
ENSG00000165434.7	PGM2L1	protein_coding					C10orf71
ENSG00000157514.16	TSC22D3	protein_coding					VWA5B2
ENSG00000116406.18	EDEM3	protein_coding					ARNT2
ENSG00000170965.9	PLAC1	protein_coding					KLHL11
ENSG00000139517.8	LNX2	protein_coding					ARHGEF6
ENSG00000144320.13	LNPK	protein_coding					CCDC177
ENSG00000113575.9	PPP2CA	protein_coding					EPM2A
ENSG00000151151.5	IPMK	protein_coding					LRRC10B
ENSG00000197050.10	ZNF420	protein_coding					SGO1
ENSG00000110906.12	KCTD10	protein_coding					PPP4R4
ENSG00000163449.10	TMEM169	protein_coding					SPATA6
ENSG00000172071.11	EIF2AK3	protein_coding					CCDC103
ENSG00000205659.10	LIN52	protein_coding					PIGH
ENSG00000253719.3	ATXN7L3B	protein_coding					DSE
ENSG00000134602.15	STK26	protein_coding					CCDC188
ENSG00000102024.17	PLS3	protein_coding					TRIL
ENSG00000183726.10	TMEM50A	protein_coding					LRRC8C
ENSG00000180425.11	C11orf71	protein_coding					ZNF214
ENSG00000115392.11	FANCL	protein_coding					ZNF138
ENSG00000172954.13	LCLAT1	protein_coding					SYNE3
ENSG00000106355.9	LSM5	protein_coding					DCT
ENSG00000113583.7	C5orf15	protein_coding					C5
ENSG00000162734.12	PEA15	protein_coding					FAM187A
ENSG00000137942.16	FNBP1L	protein_coding					SERPINE2
ENSG00000162599.15	NFIA	protein_coding					FICD
ENSG00000106153.12	CHCHD2	protein_coding					NPPA
ENSG00000113595.14	TRIM23	protein_coding					DHRS2
ENSG00000177917.10	ARL6IP6	protein_coding					ABHD3
ENSG00000137075.17	RNF38	protein_coding					ANO4
ENSG00000169018.5	FEM1B	protein_coding					FIGNL1
ENSG00000176624.10	MEX3C	protein_coding					FUT4
ENSG00000182831.11	C16orf72	protein_coding					DES
ENSG00000114331.13	ACAP2	protein_coding					TEX9
ENSG00000180537.12	RNF182	protein_coding					ZNF486
ENSG00000179941.7	BBS10	protein_coding					LDB3
ENSG00000189367.14	KIAA0408	protein_coding					DDIAS
ENSG00000046653.14	GPM6B	protein_coding					NPHP1
ENSG00000139726.10	DENR	protein_coding					AS3MT
ENSG00000113083.13	LOX	protein_coding					SAMD15
ENSG00000182534.13	MXRA7	protein_coding					RAD54B
ENSG00000163788.13	SNRK	protein_coding					TNNC2
ENSG00000143401.14	ANP32E	protein_coding					BIN3
ENSG00000164466.12	SFXN1	protein_coding					AC093512.2
ENSG00000075089.9	ACTR6	protein_coding					SMCO4
ENSG00000103021.9	CCDC113	protein_coding					ANKMY2
ENSG00000023572.9	GLRX2	protein_coding					SLC29A3
ENSG00000134308.13	YWHAQ	protein_coding					CKM
ENSG00000091039.16	OSBPL8	protein_coding					LRRCC1
ENSG00000106537.7	TSPAN13	protein_coding					SLC25A30
ENSG00000182013.17	PNMA8A	protein_coding					APOLD1
ENSG00000106025.8	TSPAN12	protein_coding					PTS
ENSG00000170113.15	NIPA1	protein_coding					ME1
ENSG00000173451.6	THAP2	protein_coding					EFR3B
ENSG00000164284.14	GRPEL2	protein_coding					MAP7D2
ENSG00000197121.14	PGAP1	protein_coding					DOK7
ENSG00000178694.9	NSUN3	protein_coding					MFSD6
ENSG00000064726.9	BTBD1	protein_coding					KCTD17
ENSG00000168374.10	ARF4	protein_coding					MAK
ENSG00000162980.16	ARL5A	protein_coding					RNF112
ENSG00000180440.3	SERTM1	protein_coding					SPAG1
ENSG00000183255.11	PTTG1IP	protein_coding					SNTB1
ENSG00000014919.12	COX15	protein_coding					SLC41A2
ENSG00000107798.17	LIPA	protein_coding					ASB2
ENSG00000205213.13	LGR4	protein_coding					TMEM56
ENSG00000133703.11	KRAS	protein_coding					GAS2L3
ENSG00000145284.11	SCD5	protein_coding					OSBPL10
ENSG00000108064.10	TFAM	protein_coding					FRMD5
ENSG00000163602.10	RYBP	protein_coding					ABCG1
ENSG00000123983.13	ACSL3	protein_coding					AMBP
ENSG00000133101.9	CCNA1	protein_coding					USP18
ENSG00000121644.18	DESI2	protein_coding					PGAM2
ENSG00000138398.15	PPIG	protein_coding					ZNF215
ENSG00000052723.11	SIKE1	protein_coding					TMEM121B
ENSG00000106771.12	TMEM245	protein_coding					STXBP5L
ENSG00000128872.9	TMOD2	protein_coding					TTC25
ENSG00000156162.16	DPY19L4	protein_coding					MED12L
ENSG00000167220.11	HDHD2	protein_coding					NLRP1
ENSG00000146411.5	SLC2A12	protein_coding					DUSP13
ENSG00000112874.9	NUDT12	protein_coding					MYPN
ENSG00000115365.11	LANCL1	protein_coding					OSCP1
ENSG00000155330.9	C16orf87	protein_coding					SCN3B
ENSG00000132388.12	UBE2G1	protein_coding					TMEM130
ENSG00000143751.9	SDE2	protein_coding					TRIM59
ENSG00000144231.10	POLR2D	protein_coding					CEP126
ENSG00000104660.18	LEPROTL1	protein_coding					AQP1
ENSG00000113811.10	SELENOK	protein_coding					KIF5C
ENSG00000145920.14	CPLX2	protein_coding					DUSP27
ENSG00000205269.5	TMEM170B	protein_coding					ZNF730
ENSG00000067955.13	CBFB	protein_coding					CFAP57
ENSG00000138018.17	SELENOI	protein_coding					DDC
ENSG00000178567.7	EPM2AIP1	protein_coding					RND2
ENSG00000076716.8	GPC4	protein_coding					SLC26A4
ENSG00000182093.15	WRB	protein_coding					AC011462.1
ENSG00000137494.13	ANKRD42	protein_coding					ZNF20
ENSG00000082497.11	SERTAD4	protein_coding					PCARE
ENSG00000122042.9	UBL3	protein_coding					PBX4
ENSG00000164305.18	CASP3	protein_coding					RGPD1
ENSG00000168288.12	MMADHC	protein_coding					MYO18B
ENSG00000205133.11	TRIQK	protein_coding					ACE
ENSG00000162433.14	AK4	protein_coding					RAB4B
ENSG00000164983.7	TMEM65	protein_coding					CX3CL1
ENSG00000101966.12	XIAP	protein_coding					NR1H3
ENSG00000068383.18	INPP5A	protein_coding					SYNPO2L
ENSG00000177889.9	UBE2N	protein_coding					ULK4
ENSG00000151233.10	GXYLT1	protein_coding					KCNMB1
ENSG00000145391.13	SETD7	protein_coding					AL049697.1
ENSG00000068305.17	MEF2A	protein_coding					PNPLA4
ENSG00000094841.13	UPRT	protein_coding					HSD17B6
ENSG00000134597.15	RBMX2	protein_coding					TIGD4
ENSG00000165672.6	PRDX3	protein_coding					HIST1H2BJ
ENSG00000196776.15	CD47	protein_coding					FZD10-DT
ENSG00000182552.14	RWDD4	protein_coding					RPL39P3
ENSG00000092531.9	SNAP23	protein_coding					AC009244.1
ENSG00000181904.8	C5orf24	protein_coding					GCSHP5
ENSG00000145439.11	CBR4	protein_coding					Z83840.1
ENSG00000263465.4	SRSF8	protein_coding					HSP90AB3P
ENSG00000056736.9	IL17RB	protein_coding					PIGCP1
ENSG00000145365.10	TIFA	protein_coding					MIAT
ENSG00000107372.12	ZFAND5	protein_coding					AC084033.3
ENSG00000148154.9	UGCG	protein_coding					AL035461.2
ENSG00000104332.11	SFRP1	protein_coding					LINC01670
ENSG00000084733.10	RAB10	protein_coding					AC121247.1
ENSG00000077458.12	FAM76B	protein_coding					AC005288.1
ENSG00000213516.9	RBMXL1	protein_coding					H1FX-AS1
ENSG00000242265.5	PEG10	protein_coding					OTUD6B-AS1
ENSG00000096717.11	SIRT1	protein_coding					NRAV
ENSG00000142686.7	C1orf216	protein_coding					AC027228.2
ENSG00000106723.16	SPIN1	protein_coding					AC092067.1
ENSG00000151366.12	NDUFC2	protein_coding					AC024267.6
ENSG00000155961.4	RAB39B	protein_coding
ENSG00000185222.9	TCEAL9	protein_coding
ENSG00000161813.21	LARP4	protein_coding
ENSG00000277462.1	ZNF670	protein_coding
ENSG00000074211.13	PPP2R2C	protein_coding
ENSG00000129028.8	THAP10	protein_coding
ENSG00000136193.16	SCRN1	protein_coding
ENSG00000119048.7	UBE2B	protein_coding
ENSG00000163605.14	PPP4R2	protein_coding
ENSG00000156639.11	ZFAND3	protein_coding
ENSG00000151748.14	SAV1	protein_coding
ENSG00000105835.11	NAMPT	protein_coding
ENSG00000118518.15	RNF146	protein_coding
ENSG00000139318.7	DUSP6	protein_coding
ENSG00000164603.11	BMT2	protein_coding
ENSG00000107815.9	TWNK	protein_coding
ENSG00000136451.8	VEZF1	protein_coding
ENSG00000086289.11	EPDR1	protein_coding
ENSG00000072041.16	SLC6A15	protein_coding
ENSG00000181315.10	ZNF322	protein_coding
ENSG00000107560.11	RAB11FIP2	protein_coding
ENSG00000144597.13	EAF1	protein_coding
ENSG00000164330.16	EBF1	protein_coding
ENSG00000177034.15	MTX3	protein_coding
ENSG00000131370.15	SH3BP5	protein_coding
ENSG00000086619.13	ERO1B	protein_coding
ENSG00000172795.15	DCP2	protein_coding
ENSG00000187398.11	LUZP2	protein_coding
ENSG00000104635.13	SLC39A14	protein_coding
ENSG00000139505.11	MTMR6	protein_coding
ENSG00000120159.12	CAAP1	protein_coding
ENSG00000185305.10	ARL15	protein_coding
ENSG00000186432.8	KPNA4	protein_coding
ENSG00000154059.10	IMPACT	protein_coding
ENSG00000141425.17	RPRD1A	protein_coding
ENSG00000079950.13	STX7	protein_coding
ENSG00000152932.7	RAB3C	protein_coding
ENSG00000130962.17	PRRG1	protein_coding
ENSG00000117054.13	ACADM	protein_coding
ENSG00000184349.12	EFNA5	protein_coding
ENSG00000116095.10	PLEKHA3	protein_coding
ENSG00000133393.12	FOPNL	protein_coding
ENSG00000100522.9	GNPNAT1	protein_coding
ENSG00000119640.8	ACYP1	protein_coding
ENSG00000215712.10	TMEM242	protein_coding
ENSG00000162702.7	ZNF281	protein_coding
ENSG00000168175.14	MAPK1IP1L	protein_coding
ENSG00000153574.8	RPIA	protein_coding
ENSG00000145354.11	CISD2	protein_coding
ENSG00000168566.12	SNRNP48	protein_coding
ENSG00000156875.13	MFSD14A	protein_coding
ENSG00000137770.13	CTDSPL2	protein_coding
ENSG00000075303.12	SLC25A40	protein_coding
ENSG00000119396.10	RAB14	protein_coding
ENSG00000137563.11	GGH	protein_coding
ENSG00000060749.15	QSER1	protein_coding
ENSG00000234545.7	FAM133B	protein_coding
ENSG00000114902.13	SPCS1	protein_coding
ENSG00000197557.6	TTC30A	protein_coding
ENSG00000205808.5	PLPP6	protein_coding
ENSG00000198689.11	SLC9A6	protein_coding
ENSG00000116473.14	RAP1A	protein_coding
ENSG00000139324.11	TMTC3	protein_coding
ENSG00000154813.9	DPH3	protein_coding
ENSG00000151239.13	TWF1	protein_coding
ENSG00000188419.13	CHM	protein_coding
ENSG00000138760.9	SCARB2	protein_coding
ENSG00000180818.4	HOXC10	protein_coding
ENSG00000143771.11	CNIH4	protein_coding
ENSG00000163577.7	EIF5A2	protein_coding
ENSG00000148737.16	TCF7L2	protein_coding
ENSG00000155099.7	PIP4P2	protein_coding
ENSG00000136986.9	DERL1	protein_coding
ENSG00000110321.16	EIF4G2	protein_coding
ENSG00000153214.10	TMEM87B	protein_coding
ENSG00000165355.7	FBXO33	protein_coding
ENSG00000187676.7	B3GLCT	protein_coding
ENSG00000111885.6	MAN1A1	protein_coding
ENSG00000186288.5	PABPC1L2A	protein_coding
ENSG00000159197.3	KCNE2	protein_coding
ENSG00000012963.14	UBR7	protein_coding
ENSG00000028528.14	SNX1	protein_coding
ENSG00000136450.12	SRSF1	protein_coding
ENSG00000112972.14	HMGCS1	protein_coding
ENSG00000156587.15	UBE2L6	protein_coding
ENSG00000197965.11	MPZL1	protein_coding
ENSG00000029993.14	HMGB3	protein_coding
ENSG00000137502.9	RAB30	protein_coding
ENSG00000163281.11	GNPDA2	protein_coding
ENSG00000244115.1	DNAJC25-GNG10	protein_coding
ENSG00000174721.9	FGFBP3	protein_coding
ENSG00000240184.6	PCDHGC3	protein_coding
ENSG00000152332.15	UHMK1	protein_coding
ENSG00000134049.5	IER3IP1	protein_coding
ENSG00000086300.15	SNX10	protein_coding
ENSG00000112186.11	CAP2	protein_coding
ENSG00000144815.15	NXPE3	protein_coding
ENSG00000184007.20	PTP4A2	protein_coding
ENSG00000085721.12	RRN3	protein_coding
ENSG00000162511.7	LAPTM5	protein_coding
ENSG00000108256.8	NUFIP2	protein_coding
ENSG00000147862.16	NFIB	protein_coding
ENSG00000255112.2	CHMP1B	protein_coding
ENSG00000180938.5	ZNF572	protein_coding
ENSG00000104756.15	KCTD9	protein_coding
ENSG00000185697.16	MYBL1	protein_coding
ENSG00000131116.11	ZNF428	protein_coding
ENSG00000104343.19	UBE2W	protein_coding
ENSG00000174010.9	KLHL15	protein_coding
ENSG00000168772.10	CXXC4	protein_coding
ENSG00000159873.9	CCDC117	protein_coding
ENSG00000115484.14	CCT4	protein_coding
ENSG00000165416.14	SUGT1	protein_coding
ENSG00000081320.10	STK17B	protein_coding
ENSG00000137760.14	ALKBH8	protein_coding
ENSG00000145794.16	MEGF10	protein_coding
ENSG00000162999.12	DUSP19	protein_coding
ENSG00000144827.8	ABHD10	protein_coding
ENSG00000198551.9	ZNF627	protein_coding
ENSG00000118655.5	DCLRE1B	protein_coding
ENSG00000137414.5	FAM8A1	protein_coding
ENSG00000180398.12	MCFD2	protein_coding
ENSG00000111276.10	CDKN1B	protein_coding
ENSG00000213281.4	NRAS	protein_coding
ENSG00000153989.7	NUS1	protein_coding
ENSG00000108406.9	DHX40	protein_coding
ENSG00000120137.6	PANK3	protein_coding
ENSG00000164611.12	PTTG1	protein_coding
ENSG00000184956.15	MUC6	protein_coding
ENSG00000198642.6	KLHL9	protein_coding
ENSG00000163428.3	LRRC58	protein_coding
ENSG00000177733.6	HNRNPA0	protein_coding
ENSG00000120688.8	WBP4	protein_coding
ENSG00000101558.13	VAPA	protein_coding
ENSG00000186063.12	AIDA	protein_coding
ENSG00000205060.10	SLC35B4	protein_coding
ENSG00000198824.6	CHAMP1	protein_coding
ENSG00000164253.13	WDR41	protein_coding
ENSG00000151692.14	RNF144A	protein_coding
ENSG00000187189.10	TSPYL4	protein_coding
ENSG00000198612.10	COPS8	protein_coding
ENSG00000091009.7	RBM27	protein_coding
ENSG00000113456.18	RAD1	protein_coding
ENSG00000144118.13	RALB	protein_coding
ENSG00000147669.10	POLR2K	protein_coding
ENSG00000197601.12	FAR1	protein_coding
ENSG00000124783.13	SSR1	protein_coding
ENSG00000143756.11	FBXO28	protein_coding
ENSG00000172466.15	ZNF24	protein_coding
ENSG00000112029.9	FBXO5	protein_coding
ENSG00000134294.13	SLC38A2	protein_coding
ENSG00000163624.5	CDS1	protein_coding
ENSG00000219545.11	UMAD1	protein_coding
ENSG00000149212.11	SESN3	protein_coding
ENSG00000025156.12	HSF2	protein_coding
ENSG00000155850.7	SLC26A2	protein_coding
ENSG00000198876.12	DCAF12	protein_coding
ENSG00000023909.9	GCLM	protein_coding
ENSG00000162613.16	FUBP1	protein_coding
ENSG00000171155.7	C1GALT1C1	protein_coding
ENSG00000057704.12	TMCC3	protein_coding
ENSG00000104290.10	FZD3	protein_coding
ENSG00000104472.9	CHRAC1	protein_coding
ENSG00000138231.12	DBR1	protein_coding
ENSG00000101413.11	RPRD1B	protein_coding
ENSG00000100439.10	ABHD4	protein_coding
ENSG00000118496.4	FBXO30	protein_coding
ENSG00000134717.17	BTF3L4	protein_coding
ENSG00000172380.5	GNG12	protein_coding
ENSG00000259040.5	BLOC1S5-TXNDC5	protein_coding
ENSG00000186020.12	ZNF529	protein_coding
ENSG00000188848.15	BEND4	protein_coding
ENSG00000035687.9	ADSS	protein_coding
ENSG00000155893.12	PXYLP1	protein_coding
ENSG00000095209.11	TMEM38B	protein_coding
ENSG00000132475.10	H3F3B	protein_coding
ENSG00000029364.11	SLC39A9	protein_coding
ENSG00000162409.10	PRKAA2	protein_coding
ENSG00000166881.9	NEMP1	protein_coding
ENSG00000162735.18	PEX19	protein_coding
ENSG00000109445.10	ZNF330	protein_coding
ENSG00000254726.2	MEX3A	protein_coding
ENSG00000140006.11	WDR89	protein_coding
ENSG00000134758.13	RNF138	protein_coding
ENSG00000069509.5	FUNDC1	protein_coding
ENSG00000136144.11	RCBTB1	protein_coding
ENSG00000276644.4	DACH1	protein_coding
ENSG00000037749.12	MFAP3	protein_coding
ENSG00000111371.15	SLC38A1	protein_coding
ENSG00000179021.9	C3orf38	protein_coding
ENSG00000185414.19	MRPL30	protein_coding
ENSG00000131966.13	ACTR10	protein_coding
ENSG00000182985.17	CADM1	protein_coding
ENSG00000203705.10	TATDN3	protein_coding
ENSG00000120837.7	NFYB	protein_coding
ENSG00000197128.11	ZNF772	protein_coding
ENSG00000136868.10	SLC31A1	protein_coding
ENSG00000159596.6	TMEM69	protein_coding
ENSG00000122591.11	FAM126A	protein_coding
ENSG00000166822.12	TMEM170A	protein_coding
ENSG00000198668.10	CALM1	protein_coding
ENSG00000111145.7	ELK3	protein_coding
ENSG00000144785.8	AC073896.1	protein_coding
ENSG00000196954.13	CASP4	protein_coding
ENSG00000107758.15	PPP3CB	protein_coding
ENSG00000215717.5	TMEM167B	protein_coding
ENSG00000149346.14	SLX4IP	protein_coding
ENSG00000113966.9	ARL6	protein_coding
ENSG00000148153.13	INIP	protein_coding
ENSG00000213390.10	ARHGAP19	protein_coding
ENSG00000164104.11	HMGB2	protein_coding
ENSG00000101003.9	GINS1	protein_coding
ENSG00000187123.14	LYPD6	protein_coding
ENSG00000172159.15	FRMD3	protein_coding
ENSG00000112977.15	DAP	protein_coding
ENSG00000116574.5	RHOU	protein_coding
ENSG00000108924.13	HLF	protein_coding
ENSG00000184517.11	ZFP1	protein_coding
ENSG00000103591.12	AAGAB	protein_coding
ENSG00000172086.7	KRCC1	protein_coding
ENSG00000206053.12	JPT2	protein_coding
ENSG00000175305.17	CCNE2	protein_coding
ENSG00000196368.4	NUDT11	protein_coding
ENSG00000198380.12	GFPT1	protein_coding
ENSG00000128923.10	MINDY2	protein_coding
ENSG00000118922.17	KLF12	protein_coding
ENSG00000152749.7	GPR180	protein_coding
ENSG00000085063.15	CD59	protein_coding
ENSG00000253276.2	CCDC71L	protein_coding
ENSG00000152503.9	TRIM36	protein_coding
ENSG00000117758.13	STX12	protein_coding
ENSG00000174238.14	PITPNA	protein_coding
ENSG00000171517.5	LPAR3	protein_coding
ENSG00000167977.8	KCTD5	protein_coding
ENSG00000137871.20	ZNF280D	protein_coding
ENSG00000069956.11	MAPK6	protein_coding
ENSG00000169139.11	UBE2V2	protein_coding
ENSG00000176853.15	FAM91A1	protein_coding
ENSG00000155959.10	VBP1	protein_coding
ENSG00000175582.19	RAB6A	protein_coding
ENSG00000284770.1	TBCE	protein_coding
ENSG00000205707.10	ETFRF1	protein_coding
ENSG00000008394.12	MGST1	protein_coding
ENSG00000135018.13	UBQLN1	protein_coding
ENSG00000170899.10	GSTA4	protein_coding
ENSG00000038210.12	PI4K2B	protein_coding
ENSG00000107362.13	ABHD17B	protein_coding
ENSG00000156052.10	GNAQ	protein_coding
ENSG00000181915.4	ADO	protein_coding
ENSG00000166619.13	BLCAP	protein_coding
ENSG00000111880.15	RNGTT	protein_coding
ENSG00000120675.5	DNAJC15	protein_coding
ENSG00000129235.10	TXNDC17	protein_coding
ENSG00000145907.14	G3BP1	protein_coding
ENSG00000096746.17	HNRNPH3	protein_coding
ENSG00000105926.15	MPP6	protein_coding
ENSG00000166479.9	TMX3	protein_coding
ENSG00000171004.18	HS6ST2	protein_coding
ENSG00000168078.9	PBK	protein_coding
ENSG00000152977.9	ZIC1	protein_coding
ENSG00000089234.15	BRAP	protein_coding
ENSG00000168952.15	STXBP6	protein_coding
ENSG00000122694.15	GLIPR2	protein_coding
ENSG00000134243.11	SORT1	protein_coding
ENSG00000198898.13	CAPZA2	protein_coding
ENSG00000118873.15	RAB3GAP2	protein_coding
ENSG00000092203.13	TOX4	protein_coding
ENSG00000274290.2	HIST1H2BE	protein_coding
ENSG00000077616.10	NAALAD2	protein_coding
ENSG00000090316.15	MAEA	protein_coding
ENSG00000126953.6	TIMM8A	protein_coding
ENSG00000155008.13	APOOL	protein_coding
ENSG00000166913.12	YWHAB	protein_coding
ENSG00000112290.12	WASF1	protein_coding
ENSG00000198780.11	FAM169A	protein_coding
ENSG00000155252.13	PI4K2A	protein_coding
ENSG00000168300.13	PCMTD1	protein_coding
ENSG00000143355.15	LHX9	protein_coding
ENSG00000204147.10	ASAH2B	protein_coding
ENSG00000164172.18	MOCS2	protein_coding
ENSG00000115252.18	PDE1A	protein_coding
ENSG00000166575.16	TMEM135	protein_coding
ENSG00000127870.16	RNF6	protein_coding
ENSG00000100580.7	TMED8	protein_coding
ENSG00000116455.13	WDR77	protein_coding
ENSG00000120696.8	KBTBD7	protein_coding
ENSG00000158985.13	CDC42SE2	protein_coding
ENSG00000100320.22	RBFOX2	protein_coding
ENSG00000123178.14	SPRYD7	protein_coding
ENSG00000143320.8	CRABP2	protein_coding
ENSG00000284862.1	CCDC39	protein_coding
ENSG00000108861.8	DUSP3	protein_coding
ENSG00000112697.15	TMEM30A	protein_coding
ENSG00000188529.14	SRSF10	protein_coding
ENSG00000070018.8	LRP6	protein_coding
ENSG00000166224.16	SGPL1	protein_coding
ENSG00000120693.13	SMAD9	protein_coding
ENSG00000057252.12	SOAT1	protein_coding
ENSG00000180628.14	PCGF5	protein_coding
ENSG00000150093.18	ITGB1	protein_coding
ENSG00000180817.11	PPA1	protein_coding
ENSG00000196715.6	VKORC1L1	protein_coding
ENSG00000164548.10	TRA2A	protein_coding
ENSG00000176273.14	SLC35G1	protein_coding
ENSG00000117569.18	PTBP2	protein_coding
ENSG00000080819.7	CPOX	protein_coding
ENSG00000181751.9	C5orf30	protein_coding
ENSG00000163584.17	RPL22L1	protein_coding
ENSG00000197312.11	DDI2	protein_coding
ENSG00000169612.3	RAMAC	protein_coding
ENSG00000244405.7	ETV5	protein_coding
ENSG00000174606.13	ANGEL2	protein_coding
ENSG00000117632.22	STMN1	protein_coding
ENSG00000136603.13	SKIL	protein_coding
ENSG00000168246.5	UBTD2	protein_coding
ENSG00000165527.6	ARF6	protein_coding
ENSG00000145545.11	SRD5A1	protein_coding
ENSG00000087338.4	GMCL1	protein_coding
ENSG00000170091.10	NSG2	protein_coding
ENSG00000279968.2	GVQW2	protein_coding
ENSG00000149289.10	ZC3H12C	protein_coding
ENSG00000163683.11	SMIM14	protein_coding
ENSG00000162441.11	LZIC	protein_coding
ENSG00000172939.8	OXSR1	protein_coding
ENSG00000076770.14	MBNL3	protein_coding
ENSG00000164291.16	ARSK	protein_coding
ENSG00000172292.14	CERS6	protein_coding
ENSG00000137814.10	HAUS2	protein_coding
ENSG00000018510.14	AGPS	protein_coding
ENSG00000250021.7	C15orf38-AP3S2	protein_coding
ENSG00000132640.14	BTBD3	protein_coding
ENSG00000273333.2	AL662884.1	3prime_overlapping_ncRNA
ENSG00000275097.1	AC024940.5	3prime_overlapping_ncRNA
ENSG00000259976.3	AC093010.3	3prime_overlapping_ncRNA
ENSG00000281453.1	TGFB2-OT1	3prime_overlapping_ncRNA
ENSG00000255343.1	AC234917.1	3prime_overlapping_ncRNA
ENSG00000176868.2	AL358781.1	antisense
ENSG00000268220.1	AC008040.5	antisense
ENSG00000257000.1	AC137590.1	antisense
ENSG00000275327.1	AL354950.2	antisense
ENSG00000259955.1	AC008741.1	antisense
ENSG00000253851.1	AC025370.1	antisense
ENSG00000256813.1	AP000777.3	antisense
ENSG00000259185.1	AC090971.1	antisense
ENSG00000270096.1	AC078795.2	antisense
ENSG00000274629.1	AC073052.2	antisense
ENSG00000254680.1	AC079329.1	antisense
ENSG00000259607.1	AC108449.3	antisense
ENSG00000273221.1	AL355816.2	antisense
ENSG00000266969.1	AP002449.1	antisense
ENSG00000274762.1	AL049777.1	antisense
ENSG00000273149.1	AL138963.3	antisense
ENSG00000259546.1	AC027808.1	antisense
ENSG00000259006.1	AC092143.2	antisense
ENSG00000254873.1	AP001267.1	antisense
ENSG00000227198.1	C6orf47-AS1	antisense
ENSG00000263171.1	AC026954.3	antisense
ENSG00000256364.1	AC069234.2	antisense
ENSG00000229851.1	ARSD-AS1	antisense
ENSG00000273275.1	AC017083.2	antisense
ENSG00000267165.1	CHMP1B-AS1	antisense
ENSG00000233033.1	CASK-AS1	antisense
ENSG00000259049.1	AL139317.3	antisense
ENSG00000261604.1	AC114947.2	antisense
ENSG00000249835.2	VCAN-AS1	antisense
ENSG00000259985.1	AC017100.1	antisense
ENSG00000261120.1	AL133299.1	antisense
ENSG00000263823.1	AC009831.1	antisense
ENSG00000257225.1	AC079601.1	antisense
ENSG00000254307.2	AP003692.1	antisense
ENSG00000273338.1	AC103591.3	antisense
ENSG00000224808.1	SRGAP3-AS1	antisense
ENSG00000186019.10	AC021092.1	antisense
ENSG00000270075.1	AL162742.2	antisense
ENSG00000227751.1	AC004824.1	antisense
ENSG00000247228.2	AC009060.1	antisense
ENSG00000232220.2	AC008440.2	antisense
ENSG00000228452.1	AC098484.1	antisense
ENSG00000230223.6	ATXN8OS	antisense
ENSG00000285608.1	AL161665.1	antisense
ENSG00000272239.1	AC011373.1	antisense
ENSG00000225265.1	TAF1A-AS1	antisense
ENSG00000272686.1	AC006333.2	antisense
ENSG00000268565.1	AC005339.1	antisense
ENSG00000272742.1	AC135457.1	antisense
ENSG00000261113.1	AC009034.1	antisense
ENSG00000267160.1	AC091152.2	antisense
ENSG00000231249.1	ITPR1-DT	antisense
ENSG00000247903.1	AC024896.1	antisense
ENSG00000254835.1	RNF185-AS1	antisense
ENSG00000224515.1	AL590385.1	antisense
ENSG00000279375.1	AC244517.7	antisense
ENSG00000267124.2	AC016588.1	antisense
ENSG00000241764.3	AC002467.1	antisense
ENSG00000225733.5	FGD5-AS1	antisense
ENSG00000228748.2	AL450306.1	antisense
ENSG00000242539.2	AC007620.2	antisense
ENSG00000258940.2	AL132639.2	antisense
ENSG00000267615.1	AC087289.4	antisense
ENSG00000260526.1	AC109347.1	antisense
ENSG00000279232.2	AC008522.1	antisense
ENSG00000232043.1	AL133230.1	antisense
ENSG00000226889.3	AL359541.1	antisense
ENSG00000244184.1	AC091153.3	antisense
ENSG00000273367.1	AL355472.4	antisense
ENSG00000244491.1	AL021707.5	antisense
ENSG00000238140.1	AC104170.2	antisense
ENSG00000249572.1	AC034231.1	antisense
ENSG00000235531.9	MSC-AS1	antisense
ENSG00000255893.1	AP000786.1	antisense
ENSG00000265415.1	AC099850.3	antisense
ENSG00000250902.1	SMAD1-AS1	antisense
ENSG00000274630.1	AC125257.2	antisense
ENSG00000261063.1	AC009139.2	antisense
ENSG00000257105.1	AC006581.1	antisense
ENSG00000228343.1	AC115618.2	antisense
ENSG00000261188.1	Z95115.1	antisense
ENSG00000261186.2	LINC01238	antisense
ENSG00000272841.1	AL139393.2	antisense
ENSG00000248192.1	ATG10-AS1	antisense
ENSG00000215256.3	DHRS4-AS1	antisense
ENSG00000272004.1	FO704657.1	antisense
ENSG00000259661.1	AC068831.4	antisense
ENSG00000272990.1	AC084036.1	antisense
ENSG00000275185.1	AC130324.3	antisense
ENSG00000237036.4	ZEB1-AS1	antisense
ENSG00000229124.6	VIM-AS1	antisense
ENSG00000236756.4	DNAJC9-AS1	antisense
ENSG00000271991.1	AC013400.1	bidirectional_promoter_lncRNA
ENSG00000263859.1	AC145207.6	lincRNA
ENSG00000224404.1	Z68323.1	lincRNA
ENSG00000260122.1	AC068987.2	lincRNA
ENSG00000285853.1	AL137802.3	lincRNA
ENSG00000272864.1	AC135803.1	lincRNA
ENSG00000270659.1	AC079610.2	lincRNA
ENSG00000276855.1	AC015922.3	lincRNA
ENSG00000250432.5	FAM242C	lincRNA
ENSG00000259884.1	AC025259.3	lincRNA
ENSG00000275496.4	CU633906.1	lincRNA
ENSG00000285864.1	AP000593.4	lincRNA
ENSG00000277067.4	CU634019.1	lincRNA
ENSG00000272010.1	AC100814.1	lincRNA
ENSG00000273181.1	AC131235.4	lincRNA
ENSG00000260032.1	NORAD	lincRNA
ENSG00000273156.1	AC124016.2	lincRNA
ENSG00000268129.1	AC026304.1	lincRNA
ENSG00000246283.2	AC090510.1	lincRNA
ENSG00000267152.1	AC093227.1	lincRNA
ENSG00000272459.1	AC139795.3	lincRNA
ENSG00000272308.1	AC104113.1	lincRNA
ENSG00000251538.6	LINC02201	lincRNA
ENSG00000259071.1	AL359397.2	lincRNA
ENSG00000260118.1	AL157700.1	lincRNA
ENSG00000273355.1	AP000894.4	lincRNA
ENSG00000233906.1	AL445623.1	lincRNA
ENSG00000281649.1	EBLN3P	lincRNA
ENSG00000259483.1	AL355073.1	lincRNA
ENSG00000253948.1	AC104986.2	lincRNA
ENSG00000235609.7	AF127577.4	lincRNA
ENSG00000271743.1	AF287957.1	lincRNA
ENSG00000272440.1	AC080013.6	lincRNA
ENSG00000276077.4	CU633904.1	lincRNA
ENSG00000272416.1	AC025175.1	lincRNA
ENSG00000272523.1	LINC01023	lincRNA
ENSG00000278847.1	AC006157.1	lincRNA
ENSG00000235532.1	LINC00402	lincRNA
ENSG00000272905.1	AC018648.1	lincRNA
ENSG00000260804.3	LINC01963	lincRNA
ENSG00000247400.3	DNAJC3-DT	lincRNA
ENSG00000260197.1	AC010889.1	lincRNA
ENSG00000280025.1	AL008638.6	lincRNA
ENSG00000204802.3	AL590399.1	lincRNA
ENSG00000260838.3	AC022893.2	lincRNA
ENSG00000226702.1	MIR217HG	lincRNA
ENSG00000273723.1	AL139089.1	lincRNA
ENSG00000224568.1	LINC01886	lincRNA
ENSG00000276814.1	AC004801.6	lincRNA
ENSG00000267034.1	AC010980.2	lincRNA
ENSG00000268713.1	AC005261.3	lincRNA
ENSG00000259959.1	AC107068.1	lincRNA
ENSG00000265478.2	AC107982.3	lincRNA
ENSG00000268654.1	MIMT1	lincRNA
ENSG00000257151.1	PWAR6	lincRNA
ENSG00000274422.1	AC245060.5	lincRNA
ENSG00000261757.1	AC005592.1	lincRNA
ENSG00000267006.1	AC008507.2	lincRNA
ENSG00000280206.1	AC026401.3	lincRNA
ENSG00000260317.1	AC009812.4	lincRNA
ENSG00000269893.6	SNHG8	lincRNA
ENSG00000257647.1	AC124312.2	lincRNA
ENSG00000272142.1	LYRM4-AS1	lincRNA
ENSG00000244215.1	LINC02016	lincRNA
ENSG00000272461.1	AP005328.2	lincRNA
ENSG00000275709.1	AC090527.3	lincRNA
ENSG00000236385.1	AC026355.2	lincRNA
ENSG00000261008.6	LINC01572	lincRNA
ENSG00000272143.1	FGF14-AS2	lincRNA
ENSG00000243321.3	LINC01998	lincRNA
ENSG00000251259.1	AC004069.1	lincRNA
ENSG00000273001.1	AL731533.2	lincRNA
ENSG00000223891.5	OSER1-DT	lincRNA
ENSG00000272906.1	AL353708.3	lincRNA
ENSG00000207721.1	MIR186	miRNA
ENSG00000264501.2	RN7SL731P	misc_RNA
ENSG00000201208.1	RF00019	misc_RNA
ENSG00000273974.1	RF02120	misc_RNA
ENSG00000252317.1	RF00019	misc_RNA
ENSG00000273541.1	RF02104	misc_RNA
ENSG00000222467.1	RF00019	misc_RNA
ENSG00000278421.1	RF02119	misc_RNA
ENSG00000243872.3	RN7SL464P	misc_RNA
ENSG00000210077.1	MT-TV	Mt_tRNA
ENSG00000210049.1	MT-TF	Mt_tRNA
ENSG00000258608.1	DNAJC19P9	processed_pseudogene
ENSG00000220793.5	RPL21P119	processed_pseudogene
ENSG00000229944.3	EIF4EP2	processed_pseudogene
ENSG00000254612.2	AP001000.1	processed_pseudogene
ENSG00000215210.3	RBMXP2	processed_pseudogene
ENSG00000236565.3	HNRNPA3P5	processed_pseudogene
ENSG00000254892.1	AP003396.4	processed_pseudogene
ENSG00000250769.2	AC119751.5	processed_pseudogene
ENSG00000258204.1	AC008126.1	processed_pseudogene
ENSG00000267184.1	AC002545.1	processed_pseudogene
ENSG00000231096.1	NDUFB4P3	processed_pseudogene
ENSG00000215199.3	YWHAZP6	processed_pseudogene
ENSG00000229336.1	AP000568.1	processed_pseudogene
ENSG00000235454.1	HAUS6P3	processed_pseudogene
ENSG00000268723.1	AC005261.4	processed_pseudogene
ENSG00000278083.1	AC013476.2	processed_pseudogene
ENSG00000214185.3	XPOTP1	processed_pseudogene
ENSG00000270983.1	AL589674.1	processed_pseudogene
ENSG00000270510.1	AP000811.1	processed_pseudogene
ENSG00000229048.5	DUTP1	processed_pseudogene
ENSG00000242261.1	AC018635.1	processed_pseudogene
ENSG00000233381.3	AK4P3	processed_pseudogene
ENSG00000254198.1	AC113191.1	processed_pseudogene
ENSG00000276127.1	AL589935.2	processed_pseudogene
ENSG00000259531.2	AC022306.1	processed_pseudogene
ENSG00000232186.1	AL137013.1	processed_pseudogene
ENSG00000225507.1	AC069282.1	processed_pseudogene
ENSG00000198618.5	PPIAP22	processed_pseudogene
ENSG00000271207.1	MTCO1P22	processed_pseudogene
ENSG00000259948.2	AC124068.1	processed_pseudogene
ENSG00000213189.5	BTF3L4P2	processed_pseudogene
ENSG00000174028.6	FAM3C2	processed_pseudogene
ENSG00000275348.1	AC096861.1	processed_pseudogene
ENSG00000219608.3	HIGD1AP16	processed_pseudogene
ENSG00000273184.1	AC010655.4	processed_transcript
ENSG00000285579.1	AC015687.1	processed_transcript
ENSG00000227617.8	CERS6-AS1	processed_transcript
ENSG00000225339.3	AL354740.1	processed_transcript
ENSG00000283886.2	BX664615.2	processed_transcript
ENSG00000247556.6	OIP5-AS1	processed_transcript
ENSG00000241472.6	PTPRG-AS1	processed_transcript
ENSG00000245910.8	SNHG6	processed_transcript
ENSG00000180769.8	WDFY3-AS2	processed_transcript
ENSG00000238741.1	SCARNA7	scaRNA
ENSG00000267576.1	AC011472.3	sense_intronic
ENSG00000250472.1	TRIM36-IT1	sense_intronic
ENSG00000260064.1	AC092332.1	sense_intronic
ENSG00000275426.1	AC253576.2	sense_intronic
ENSG00000270040.1	AL356055.1	sense_intronic
ENSG00000273035.1	AC007684.1	sense_intronic
ENSG00000271347.1	AC124312.5	sense_intronic
ENSG00000273584.1	AC096708.3	sense_intronic
ENSG00000272472.1	AL512283.1	sense_intronic
ENSG00000229325.1	ACAP2-IT1	sense_intronic
ENSG00000270704.3	AC124312.4	sense_intronic
ENSG00000284902.1	AC074008.1	sense_intronic
ENSG00000281468.1	AC006504.8	sense_intronic
ENSG00000280374.1	AC019080.5	sense_intronic
ENSG00000276390.1	AC004241.3	sense_intronic
ENSG00000269397.1	AC011503.2	sense_intronic
ENSG00000250820.1	AC138965.2	sense_overlapping
ENSG00000267225.1	WDR7-OT1	sense_overlapping
ENSG00000260871.1	AC093510.2	sense_overlapping
ENSG00000260941.1	LINC00622	sense_overlapping
ENSG00000260686.1	AC008669.1	sense_overlapping
ENSG00000243960.1	AL390195.1	sense_overlapping
ENSG00000259623.1	AC125257.1	sense_overlapping
ENSG00000260912.1	AL158206.1	sense_overlapping
ENSG00000260400.1	AL513534.1	sense_overlapping
ENSG00000261799.1	AC007406.5	sense_overlapping
ENSG00000239014.1	SNORD108	snoRNA
ENSG00000273885.1	RF00493	snoRNA
ENSG00000199347.1	RNU5E-1	snRNA
ENSG00000207452.1	RNU6-606P	snRNA
ENSG00000252184.1	RNU2-10P	snRNA
ENSG00000200156.1	RNU5B-1	snRNA
ENSG00000201390.1	RNU6-1141P	snRNA
ENSG00000252766.1	RNU6-255P	snRNA
ENSG00000276027.1	RNU12	snRNA
ENSG00000222328.1	RNU2-2P	snRNA
ENSG00000279364.1	AC114546.3	TEC
ENSG00000279033.1	AC090984.1	TEC
ENSG00000279945.1	AC013489.3	TEC
ENSG00000279098.1	AC097460.3	TEC
ENSG00000279192.1	PWAR5	TEC
ENSG00000280064.1	AC130304.1	TEC
ENSG00000279013.1	AC110774.1	TEC
ENSG00000279541.1	AC005261.5	TEC
ENSG00000280385.1	AP000648.3	TEC
ENSG00000279970.1	AC023024.2	TEC
ENSG00000280106.1	AC008555.8	TEC
ENSG00000280123.1	AC023632.6	TEC
ENSG00000279427.1	AC007490.1	TEC
ENSG00000280320.1	AC025262.3	TEC
ENSG00000279348.1	AC012513.3	TEC
ENSG00000279225.1	AC138305.3	TEC
ENSG00000280154.1	AC073255.1	TEC
ENSG00000279561.2	AL845472.2	TEC
ENSG00000279048.1	AC080080.1	TEC
ENSG00000212643.3	ZRSR2P1	transcribed_processed_pseudogene
ENSG00000228638.1	FCF1P2	transcribed_processed_pseudogene
ENSG00000236297.1	AC048351.1	transcribed_processed_pseudogene
ENSG00000258966.1	GTF3AP2	transcribed_processed_pseudogene
ENSG00000254507.2	DEFB131E	transcribed_processed_pseudogene
ENSG00000285160.1	AL139082.2	transcribed_unprocessed_pseudogene
ENSG00000255085.8	AF186192.2	transcribed_unprocessed_pseudogene
ENSG00000255583.2	AC084357.3	transcribed_unprocessed_pseudogene
ENSG00000263006.6	ROCK1P1	transcribed_unprocessed_pseudogene
ENSG00000227449.8	FGF7P6	transcribed_unprocessed_pseudogene
ENSG00000285990.1	AL589743.7	transcribed_unprocessed_pseudogene
ENSG00000240024.5	LINC00888	transcribed_unprocessed_pseudogene
ENSG00000263563.6	UBBP4	transcribed_unprocessed_pseudogene
ENSG00000240225.10	ZNF542P	transcribed_unprocessed_pseudogene
ENSG00000254893.6	AC113404.3	translated_processed_pseudogene
ENSG00000273628.1	AL354798.1	unprocessed_pseudogene
ENSG00000188388.10	GOLGA6L3	unprocessed_pseudogene
ENSG00000215237.6	AL592293.1	unprocessed_pseudogene
ENSG00000259169.1	GNRHR2P1	unprocessed_pseudogene
ENSG00000227632.2	AC018804.1	unprocessed_pseudogene
ENSG00000263326.1	AC133552.4	unprocessed_pseudogene

## Sheet: Cell cycle genes
Cell cycle RIP		Cell cycle RNAseq Down			All	All			Conserved Msi1 targets in cell cycle
CCNE2		PRC1			AC011462	AC011462			ACTR2
NUDT15		SPC25			AC093512	AC093512			ARF1
CCND1		TXNL4A			ACD	ACD			ARPP19
SKIL		RPA1			ACTR2	ACTR2			BCAT1
ITGB1		TET2			AL132780	AL132780			CCND1
PPM1A		CDC25A			ANAPC15	ANAPC15			CCNG2
PDIK1L		AL132780			ANLN	ANLN			CDK2AP1
RNF2		UHRF1			ARF1	ARF1			CDK6
CDKN1B		CDC6			ARF6	ARF6			CDKN2A
MZT1		POLA2			ARL8B	ARL8B			DYNLT3
PPP2CA		ACD			ARPP19	ARPP19			EIF4G2
BCAT1		CCNA1			BCAT1	BCAT1			ERH
DYNLT3		TRIP13			BIN3	BIN3			KLHL9
LBR		RAD51AP1			BLCAP	BLCAP			LBR
RALB		CEP131			BNIP2	BNIP2			PCLAF/KIAA0101
PBK		FGFR1OP			BRCA1	BRCA1			PPP1CB
PTP4A1		RFC5			CCNA1	CCNA1			PTP4A1
PRKAA2		AC093512			CCND1	CCND1			RAB11A
XIAP		CDC26			CCNE2	CCNE2			RB1
UHMK1		NES			CCNG2	CCNG2			RRM2
FBXO5		CLASP1			CCNT1	CCNT1			SKA2
RB1		MCM3			CCP110	CCP110			SLC16A1
PPAT		RRM2			CCSAP	CCSAP			STMN1
CCNA1		TUSC2			CDC23	CDC23			TCF7L2
ERH		CEP57			CDC25A	CDC25A			TGFBR1
HAUS2		BRCA1			CDC25B	CDC25B
MAD2L1		FANCD2			CDC26	CDC26
LAMTOR3		SGO1			CDC6	CDC6
CHAMP1		MCM2			CDC7	CDC7
TCF7L2		CCP110			CDK2	CDK2
PTTG1		DLGAP5			CDK2AP1	CDK2AP1
EIF4G2		MYBL2			CDK6	CDK6
CENPH		LRRCC1			CDKN1B	CDKN1B
BLCAP		REEP3			CDKN2A	CDKN2A
DCLRE1B		RRAGD			CDKN2D	CDKN2D
FBXL3		AL132780			CENPH	CENPH
SUGT1		PRKAA2			CENPQ	CENPQ
ACTR2		CEP250			CENPU	CENPU
YEATS4		CEP126			CEP126	CEP126
TBCE		MKI67			CEP131	CEP131
SDE2		MASTL			CEP152	CEP152
PRKAR2B		TP73			CEP250	CEP250
RAD1		ANLN			CEP57	CEP57
SSX2IP		CDC25B			CEP63	CEP63
MAPK6		ITGB1			CEP70	CEP70
ARL8B		NUF2			CETN3	CETN3
CDK2		KLHDC8B			CHAMP1	CHAMP1
CDK6		MZT1			CHMP1B	CHMP1B
RAB11A		PDE4DIP			CHMP2B	CHMP2B
STMN1		E2F2			CIT	CIT
SPIN1		NDC80			CLASP1	CLASP1
CCNT1		HAUS8			CLIP1	CLIP1
CETN3		FIGNL1			CNTRL	CNTRL
CCNG2		ROCK1			CREBL2	CREBL2
PRKAR1A		DHFR			DCLRE1B	DCLRE1B
BNIP2		USP37			DCTN1	DCTN1
PCLAF		EML4			DDIAS	DDIAS
CDC7		CNTRL			DHFR	DHFR
RCBTB1		RAD51			DLGAP5	DLGAP5
LAMTOR5		CDC23			DUSP13	DUSP13
MAEA		CDC7			DYNLL2	DYNLL2
CDKN2A		ANAPC15			DYNLT3	DYNLT3
CREBL2		MAPK6			E2F1	E2F1
GINS1		INCENP			E2F2	E2F2
ID4		KLF11			E2F8	E2F8
RRM2		HELLS			EIF4G2	EIF4G2
TRIM36		CLIP1			EML4	EML4
RHOU		RB1CC1			ERCC6L	ERCC6L
UBE2B		CENPH			ERH	ERH
DYNLL2		MCM8			ESCO2	ESCO2
CCSAP		MPP2			FANCD2	FANCD2
CDK2AP1		INSM1			FBXL3	FBXL3
CHMP1B		RFC3			FBXO5	FBXO5
CHMP2B		NCAPG			FGFR1OP	FGFR1OP
PPP1CB		MCM2			FIGNL1	FIGNL1
PPP6C		CIT			GINS1	GINS1
SKA2		NEK2			HAUS2	HAUS2
TGFBR1		CDK2			HAUS8	HAUS8
ARF1		BIN3			HELLS	HELLS
ARF6		NEK4			ID4	ID4
ARPP19		ESCO2			INCENP	INCENP
ZWILCH		CDK6			INSM1	INSM1
SLC16A1		UHMK1			ITGB1	ITGB1
MYBL1		DDIAS			KIF14	KIF14
NEK7		E2F8			KLF11	KLF11
KLHL9		WDR62			KLHDC8B	KLHDC8B
CENPQ		PBK			KLHL9	KLHL9
		ZWINT			KNL1	KNL1
		KIF14			LAMTOR3	LAMTOR3
		TUBGCP2			LAMTOR5	LAMTOR5
		AC011462			LBR	LBR
		NEK7			LMLN	LMLN
		CEP63			LRRCC1	LRRCC1
		PLK4			MAD2L1	MAD2L1
		CDKN2D			MAEA	MAEA
		CENPQ			MAPK6	MAPK6
		SKP2			MASTL	MASTL
		CENPU			MCM2	MCM2
		VCPIP1			MCM3	MCM3
		SPECC1L			MCM8	MCM8
		KNL1			MKI67	MKI67
		STOX1			MPP2	MPP2
		RAD54B			MYBL1	MYBL1
		PIM1			MYBL2	MYBL2
		E2F1			MZT1	MZT1
		RNF8			NCAPG	NCAPG
		PSMC3IP			NDC1	NDC1
		DCTN1			NDC80	NDC80
		CEP70			NEK2	NEK2
		STK35			NEK4	NEK4
		LMLN			NEK7	NEK7
		ERCC6L			NES	NES
		NDC1			NUDT15	NUDT15
		CEP152			NUF2	NUF2
		RPL26			PBK	PBK
		MYBL1			PCLAF	PCLAF
		DUSP13			PDE4DIP	PDE4DIP
		RNF112			PDIK1L	PDIK1L
					PIM1	PIM1
					PLK4	PLK4
					POLA2	POLA2
					PPAT	PPAT
					PPM1A	PPM1A
					PPP1CB	PPP1CB
					PPP2CA	PPP2CA
					PPP6C	PPP6C
					PRC1	PRC1
					PRKAA2	PRKAA2
					PRKAR1A	PRKAR1A
					PRKAR2B	PRKAR2B
					PSMC3IP	PSMC3IP
					PTP4A1	PTP4A1
					PTTG1	PTTG1
					RAB11A	RAB11A
					RAD1	RAD1
					RAD51	RAD51
					RAD51AP1	RAD51AP1
					RAD54B	RAD54B
					RALB	RALB
					RB1	RB1
					RB1CC1	RB1CC1
					RCBTB1	RCBTB1
					REEP3	REEP3
					RFC3	RFC3
					RFC5	RFC5
					RHOU	RHOU
					RNF112	RNF112
					RNF2	RNF2
					RNF8	RNF8
					ROCK1	ROCK1
					RPA1	RPA1
					RPL26	RPL26
					RRAGD	RRAGD
					RRM2	RRM2
					SDE2	SDE2
					SGO1	SGO1
					SKA2	SKA2
					SKIL	SKIL
					SKP2	SKP2
					SLC16A1	SLC16A1
					SPC25	SPC25
					SPECC1L	SPECC1L
					SPIN1	SPIN1
					SSX2IP	SSX2IP
					STK35	STK35
					STMN1	STMN1
					STOX1	STOX1
					SUGT1	SUGT1
					TBCE	TBCE
					TCF7L2	TCF7L2
					TET2	TET2
					TGFBR1	TGFBR1
					TP73	TP73
					TRIM36	TRIM36
					TRIP13	TRIP13
					TUBGCP2	TUBGCP2
					TUSC2	TUSC2
					TXNL4A	TXNL4A
					UBE2B	UBE2B
					UHMK1	UHMK1
					UHRF1	UHRF1
					USP37	USP37
					VCPIP1	VCPIP1
					WDR62	WDR62
					XIAP	XIAP
					YEATS4	YEATS4
					ZWILCH	ZWILCH
					ZWINT	ZWINT
