# Supplementary material for: The RNA-Binding Protein Musashi1 Regulates a Network of Cell Cycle Genes in Group 4 Medulloblastoma
Source: Cells. 2021 Dec 25;11(1):56. doi: 10.3390/cells11010056 (PMC8750343; doi:10.3390/cells11010056)
Supplement: Supplementary file 1 [file cells-11-00056-s001.zip › cells-1410433 supple/Sup Material/Table S4.xlsx]

## Sheet: RIP-seq
Table S4. Gene Modules identified with HumanBase [8]. Sheet 1) Gene modules and their associated GO terms identified in the analysis with downregulated genes from the RNA-seq study; Sheet 2) Gene modules and their associated GO terms identified in the analysis with Msi1 targets from the RIP-seq study; Sheet 3) GO terms present in gene modules identified in both the RNA-seq and RIP-Seq analyses.
CLUSTER_NAME	CLUSTER_GENES
M1	ABRACL,ACYP1,ADSS,ALG10,ANP32E,ARHGAP19,ARL6IP1,ARL6IP6,ASF1B,C16orf87,C4orf46,C8orf33,CASP3,CBFB,CBX1,CCNE2,CDC7,CDK2,CENPH,CENPQ,CETN3,CHAMP1,CISD2,CPOX,CTDSPL2,DBR1,DCK,DCLRE1B,DCP2,DEK,DENR,EIF1AX,EIF2S1,ERH,FAM72A,FAM98B,FANCF,FANCL,FBXO5,FUBP1,G3BP1,GGH,GINS1,GMCL1,GNB4,GNPNAT1,GON7,HMGB2,HMGB3,HNRNPA0,HNRNPA3,HNRNPH3,HPRT1,HSPA14,JPT2,KLHL23,LBR,LCLAT1,LIN52,LRRC40,LSM5,MAD2L1,MPP6,MRPL30,…
M2	ACAP2,ACSL3,ACSL4,AP1S2,ARF4,ARL6IP5,ARL8B,ARMCX3,ATP6AP2,BNIP2,BNIP3L,BPGM,BTBD3,C5orf15,CASP4,CCNG2,CD164,CD47,CD59,CDKN1B,CELF2,CHMP2B,CLIC4,CMTM6,CREBL2,CXCR4,CYP1B1,DAP,DHX40,DNAJB4,DUSP6,DYNLT3,EIF1B,EIF2AK3,EIF4A2,ELK3,ENPP4,ERRFI1,FAM107B,FAM217B,FAM3C,FAM8A1,FBXO33,FHL1,FNBP1L,GABARAPL2,GLIPR2,GNAQ,GNG12,GPD1L,HERPUD1,HNRNPH2,HSPA13,IDS,IL6ST,INSIG2,ITGAV,ITM2B,KCTD10,KCTD12,KLF10,KRCC1,…
M3	AAGAB,AASDHPPT,ACP1,BCAS2,BOLA2,CCT4,CDK2AP1,CHCHD2,CNIH4,COPS8,COPZ1,CYCS,DCAF12,DNAJC15,DNAJC25-GNG10,GCSH,GLO1,GLRX2,HIGD1A,HSBP1,ISCA1,LAMTOR5,LAPTM4B,MAEA,MMADHC,MOB4,NDUFAF4,NDUFB3,NDUFC1,NDUFC2,PEBP1,PGRMC1,POLR2K,PPA1,PRDX3,RAB11A,RAC1,RCN2,RFK,SLC25A46,SNU13,SPCS1,SPCS2,SRP14,TOMM20,UBE2E1,UBE2E3,UBE2N,VBP1,WDR41,YWHAB,YWHAQ
M4	ABHD4,C1orf216,CADM1,CAP2,CCND1,CDS1,CNTNAP2,CXADR,DACH1,DDAH2,DPY19L1,EBF1,ENC1,ETV5,FSTL1,GPC4,GPM6B,GSTA4,GTF2A1L,HLF,ID4,INPP5A,ITGB1,KCNK1,KLF12,LOX,LRP6,NFIB,NIPSNAP1,NREP,PABPC1L2A,PCDHGC3,PEG10,PFN2,PGAP1,PI4K2A,PKIA,RBFOX2,REEP1,RGMB,RNF144A,SFRP1,SLC6A15,SORT1,SPOCK1,STC1,STXBP6,TRPC1,TSPAN6,VAMP2,WASF1,WWTR1,YAP1,ZC2HC1A,ZDHHC9,ZFAND3
M5	ABHD13,ATAD1,B4GALT6,BAG4,BCAT1,BMT2,C16orf72,C21orf91,C2orf49,C3orf38,CCDC126,CDC42SE2,CDK6,CHM,DCP1A,DPH3,EAF1,EIF5A2,ETFRF1,FAM199X,FAM76B,FAM91A1,FAR1,FBXO30,FOPNL,FUNDC1,FYTTD1,GNPDA2,GTF2A1,GXYLT1,HAUS2,HDHD2,HSDL1,IER3IP1,KITLG,KLHL24,KLHL28,LNPEP,LYSMD3,MIB1,MIER3,MPZL1,MSANTD4,NDFIP2,NIPA1,NUS1,OGFRL1,PCMTD1,PHF10,PIP4P2,PPP4R2,PTAR1,RAB10,RAB18,RALGPS2,RBM18,RRM2B,SDE2,SIKE1,SLC39A9,SMI…
M6	ACTR2,AGPS,AIDA,AKIRIN1,AMD1,ARF1,ARF6,ARPP19,AZIN1,B3GNT2,BCAP29,BTG3,CALM1,CALU,CBLL1,CDC42,CEBPG,DCTN4,DDX3X,DERL1,DR1,DUSP3,EIF4G2,ETNK1,FAM126A,FBXO28,FEM1B,GCH1,GCLM,GFPT1,GMFB,GOLT1B,GRPEL2,H3F3B,IMPAD1,KBTBD8,KCTD5,KPNA4,KRAS,LARP4,MAPK6,MFAP3,MFSD14A,MOB1A,MTPN,NMD3,NRAS,OXSR1,PAK2,PMAIP1,PPP2CA,PPP3R1,PPP6C,PTP4A1,PTP4A2,RAB14,RAB8B,RIT1,RNF138,RNF6,RSL24D1,SELENOT,SINHCAF,SMIM13,SPCS3,…
M7	ADCYAP1,ANKEF1,ANKRD42,APH1B,ARL15,ARSK,ATP6V1G2,BEND4,C1orf74,CCDC121,CCDC39,CCNA1,CCNT1,CDKN2A,CHRDL1,CIDEB,CPLX2,CRABP1,CRABP2,CXXC4,DDI2,DDIT4L,EFNA5,ERO1B,FGFBP3,HOXA13,HOXC10,IGFBPL1,IL17RB,INA,IPMK,KCNE2,KIAA0408,LHX9,LIN7A,LPAR3,LUZP2,LYPD6,MAGEA2B,MBNL3,MEGF10,MUC6,NAALAD2,NEUROD4,NGF,NOX1,NPNT,NSG2,NSUN3,NUDT11,P2RY1,PANK3,PCP4L1,PDE1A,PDE1C,PHYHIPL,PIFO,PLA2G7,PLAC1,PNMA8A,PPM1L,PPP1R1…
CLUSTER_NAME	TERM_NAME	GO_ID	TERM_Q_VALUE	GENE_COUNT	TERM_GENES
M1	mRNA metabolic process	GO:0016071	0.00262883	11	NUDT21,PHF5A,SNRPG,RBM8A,SRSF10,UPF3B,SYNCRIP,SRSF1,DCP2,RNGTT,PPIL1
M1	mRNA processing	GO:0006397	0.00410895	8	NUDT21,PHF5A,SNRPG,RBM8A,SRSF10,SRSF1,RNGTT,PPIL1
M1	hypoxanthine metabolic process	GO:0046100	0.00410895	2	HPRT1,PRPS1
M1	hypoxanthine biosynthetic process	GO:0046101	0.00410895	2	HPRT1,PRPS1
M1	RNA splicing, via transesterification reactions	GO:0000375	0.00410895	7	PHF5A,SNRPG,RBM8A,SRSF10,SRSF1,DBR1,PPIL1
M1	purine nucleobase biosynthetic process	GO:0009113	0.0080029	2	HPRT1,PRPS1
M1	RNA splicing	GO:0008380	0.0112267	7	PHF5A,SNRPG,RBM8A,SRSF10,SRSF1,DBR1,PPIL1
M1	nucleobase biosynthetic process	GO:0046112	0.0121532	2	HPRT1,PRPS1
M1	mRNA splicing, via spliceosome	GO:0000398	0.0130777	6	PHF5A,SNRPG,RBM8A,SRSF10,SRSF1,PPIL1
M1	RNA splicing, via transesterification reactions with bulged adenosine as nucleophile	GO:0000377	0.0130777	6	PHF5A,SNRPG,RBM8A,SRSF10,SRSF1,PPIL1
M1	nucleic acid phosphodiester bond hydrolysis	GO:0090305	0.0131649	6	NUDT21,HMGB2,DCP2,RAD1,DCLRE1B,DBR1
M1	purine nucleobase metabolic process	GO:0006144	0.0148655	2	HPRT1,PRPS1
M1	ribonucleoprotein complex assembly	GO:0022618	0.0204704	5	NUDT21,SNRPG,DENR,SRSF10,SRSF1
M1	ribonucleoprotein complex subunit organization	GO:0071826	0.0243373	5	NUDT21,SNRPG,DENR,SRSF10,SRSF1
M1	nucleobase metabolic process	GO:0009112	0.0253291	2	HPRT1,PRPS1
M1	DNA repair	GO:0006281	0.0269722	7	PCLAF,DEK,UBE2V2,RAD51AP1,FANCL,TDG,DCLRE1B
M1	negative regulation of ubiquitin protein ligase activity	GO:1904667	0.0278237	2	MAD2L1,FBXO5
M1	mitochondrial transcription	GO:0006390	0.0278237	2	TFAM,TWNK
M1	nucleobase-containing compound catabolic process	GO:0034655	0.0327972	6	NUDT15,RBM8A,HPRT1,UPF3B,DCP2,SYNCRIP
M1	interstrand cross-link repair	GO:0036297	0.0331565	2	DCLRE1B,RAD51AP1
M1	mRNA splice site selection	GO:0006376	0.0360878	2	SRSF1,SRSF10
M1	heterocycle catabolic process	GO:0046700	0.0381324	6	NUDT15,RBM8A,HPRT1,UPF3B,DCP2,SYNCRIP
M1	cellular nitrogen compound catabolic process	GO:0044270	0.0381324	6	NUDT15,RBM8A,HPRT1,UPF3B,DCP2,SYNCRIP
M1	aromatic compound catabolic process	GO:0019439	0.0391526	6	NUDT15,RBM8A,HPRT1,UPF3B,DCP2,SYNCRIP
M1	pigment biosynthetic process	GO:0046148	0.0411103	2	HPRT1,PRPS1
M1	negative regulation of ubiquitin-protein transferase activity	GO:0051444	0.0411103	2	MAD2L1,FBXO5
M1	nucleotide biosynthetic process	GO:0009165	0.0427181	4	ADSS,DCK,HPRT1,PRPS1
M1	nucleoside phosphate biosynthetic process	GO:1901293	0.0427181	4	ADSS,DCK,HPRT1,PRPS1
M1	ribonucleoprotein complex biogenesis	GO:0022613	0.0427181	5	NUDT21,SNRPG,DENR,SRSF10,SRSF1
M1	organic cyclic compound catabolic process	GO:1901361	0.0427181	6	NUDT15,RBM8A,HPRT1,UPF3B,DCP2,SYNCRIP
M1	regulation of ubiquitin protein ligase activity	GO:1904666	0.0427181	2	MAD2L1,FBXO5
M1	mRNA catabolic process	GO:0006402	0.0427181	4	DCP2,RBM8A,SYNCRIP,UPF3B
M1	protein localization to kinetochore	GO:0034501	0.0427181	2	CHAMP1,CENPQ
M1	purine nucleotide catabolic process	GO:0006195	0.0436522	2	HPRT1,NUDT15
M1	nuclear-transcribed mRNA catabolic process	GO:0000956	0.0457608	3	DCP2,UPF3B,RBM8A
M1	cell cycle checkpoint	GO:0000075	0.0459942	4	RAD1,MAD2L1,TIPRL,ZWILCH
M1	protein localization to chromosome, centromeric region	GO:0071459	0.0476541	2	CHAMP1,CENPQ
M1	pigment metabolic process	GO:0042440	0.0503454	2	HPRT1,PRPS1
M1	nuclear-transcribed mRNA catabolic process, nonsense-mediated decay	GO:0000184	0.0522468	2	RBM8A,UPF3B
M1	regulation of mRNA metabolic process	GO:1903311	0.0523021	4	NUDT21,SRSF10,RBM8A,SYNCRIP
M1	spliceosomal complex assembly	GO:0000245	0.0529067	2	SRSF1,SRSF10
M1	RNA catabolic process	GO:0006401	0.0529067	4	DCP2,RBM8A,SYNCRIP,UPF3B
M1	regulation of mRNA processing	GO:0050684	0.0552205	3	NUDT21,SRSF10,RBM8A
M1	purine-containing compound catabolic process	GO:0072523	0.055566	2	HPRT1,NUDT15
M1	purine nucleotide biosynthetic process	GO:0006164	0.0603042	3	ADSS,HPRT1,PRPS1
M1	RNA phosphodiester bond hydrolysis	GO:0090501	0.0603042	3	DCP2,NUDT21,DBR1
M1	mitochondrial RNA metabolic process	GO:0000959	0.0625669	2	TFAM,TWNK
M1	nucleotide metabolic process	GO:0009117	0.0625698	5	DCK,NUDT15,PRPS1,HPRT1,ADSS
M1	purine-containing compound biosynthetic process	GO:0072522	0.0625698	3	ADSS,HPRT1,PRPS1
M1	nucleoside phosphate metabolic process	GO:0006753	0.0643316	5	DCK,NUDT15,PRPS1,HPRT1,ADSS
M1	negative regulation of nuclear division	GO:0051784	0.0728278	2	RAD1,MAD2L1
M1	regulation of ubiquitin-protein transferase activity	GO:0051438	0.0790414	2	MAD2L1,FBXO5
M1	organophosphate biosynthetic process	GO:0090407	0.0809646	4	ADSS,DCK,HPRT1,PRPS1
M1	purine nucleotide metabolic process	GO:0006163	0.0814335	4	HPRT1,PRPS1,NUDT15,ADSS
M1	nucleobase-containing small molecule metabolic process	GO:0055086	0.0814335	5	DCK,NUDT15,PRPS1,HPRT1,ADSS
M1	alternative mRNA splicing, via spliceosome	GO:0000380	0.0830922	2	SRSF1,RBM8A
M1	DNA replication	GO:0006260	0.0899692	3	PCLAF,TWNK,CDC7
M1	chromosome segregation	GO:0007059	0.0911157	4	CHAMP1,SKA2,MAD2L1,CENPQ
M1	nucleoside monophosphate metabolic process	GO:0009123	0.0925391	3	DCK,HPRT1,ADSS
M1	erythrocyte differentiation	GO:0030218	0.0934576	2	CASP3,HMGB2
M1	regulation of microtubule polymerization or depolymerization	GO:0031110	0.0934576	2	SKA2,STMN1
M1	purine-containing compound metabolic process	GO:0072521	0.0974016	4	ADSS,HPRT1,NUDT15,PRPS1
M1	erythrocyte homeostasis	GO:0034101	0.0995147	2	CASP3,HMGB2
M1	negative regulation of mRNA metabolic process	GO:1903312	0.0995147	2	SRSF10,SYNCRIP
M2	negative regulation of protein kinase activity	GO:0006469	0.00262883	9	CDKN1B,PRKAR1A,RB1,GNAQ,SIRT1,SOCS5,DUSP6,SH3BP5,ERRFI1
M2	negative regulation of transferase activity	GO:0051348	0.00262883	10	CDKN1B,RB1,PRKAR1A,GNAQ,SIRT1,EIF4A2,SOCS5,DUSP6,SH3BP5,ERRFI1
M2	negative regulation of kinase activity	GO:0033673	0.00281584	9	CDKN1B,PRKAR1A,RB1,GNAQ,SIRT1,SOCS5,DUSP6,SH3BP5,ERRFI1
M2	vesicle organization	GO:0016050	0.00281584	8	VAMP4,RAB1A,SDCBP,FNBP1L,CHMP2B,TMED10,VAMP7,SNX10
M2	organelle localization	GO:0051640	0.00281584	10	STX7,SNAP23,RAB1A,ARL8B,TMEM106B,PREPL,CHMP2B,FNBP1L,TMED10,VAMP7
M2	intracellular protein transport	GO:0006886	0.00410895	12	SEL1L,UBE2J1,TMEM30A,HERPUD1,LAMP2,PTTG1IP,SIRT1,SNX1,SCARB2,TCF7L2,TMED10,UHMK1
M2	ubiquitin-dependent protein catabolic process	GO:0006511	0.00418074	11	RYBP,UBE2J1,HERPUD1,RNF146,SDCBP,RNF11,KCTD10,SIRT1,SOCS5,UBE2B,UBE2D1
M2	modification-dependent protein catabolic process	GO:0019941	0.00432909	11	RYBP,UBE2J1,HERPUD1,RNF146,SDCBP,RNF11,KCTD10,SIRT1,SOCS5,UBE2B,UBE2D1
M2	negative regulation of protein phosphorylation	GO:0001933	0.00435659	10	CDKN1B,GPD1L,PRKAR1A,RB1,GNAQ,SIRT1,SOCS5,DUSP6,SH3BP5,ERRFI1
M2	modification-dependent macromolecule catabolic process	GO:0043632	0.00435659	11	RYBP,UBE2J1,HERPUD1,RNF146,SDCBP,RNF11,KCTD10,SIRT1,SOCS5,UBE2B,UBE2D1
M2	zinc ion import across plasma membrane	GO:0071578	0.006631	2	SLC39A6,SLC39A14
M2	negative regulation of phosphorylation	GO:0042326	0.00664835	10	CDKN1B,GPD1L,RB1,PRKAR1A,GNAQ,SIRT1,SOCS5,DUSP6,SH3BP5,ERRFI1
M2	intrinsic apoptotic signaling pathway in response to endoplasmic reticulum stress	GO:0070059	0.00853583	4	TMBIM6,EIF2AK3,CASP4,HERPUD1
M2	lysosome localization	GO:0032418	0.00932238	4	TMEM106B,ARL8B,SNAP23,VAMP7
M2	Golgi vesicle transport	GO:0048193	0.0120097	7	RAB1A,ACSL3,RAB6A,SNX1,RAB31,ARF4,TMED10
M2	negative regulation of proteasomal protein catabolic process	GO:1901799	0.0120097	4	GABARAPL2,UBE2J1,SDCBP,RYBP
M2	proteasomal protein catabolic process	GO:0010498	0.0130777	9	SEL1L,RYBP,UBE2J1,HERPUD1,GABARAPL2,SDCBP,SIRT1,SOCS5,UBE2B
M2	regulation of intracellular transport	GO:0032386	0.0130777	8	RAB21,VAMP7,UBE2J1,TMEM30A,PREPL,SIRT1,TCF7L2,UHMK1
M2	exocytosis	GO:0006887	0.0131649	6	RAB21,SNAP23,PREPL,SDCBP,RAB31,VAMP7
M2	neurotransmitter transport	GO:0006836	0.0131661	4	PREPL,SNAP23,SEC14L1,VAMP7
M2	protein exit from endoplasmic reticulum	GO:0032527	0.0142716	4	SEL1L,UBE2J1,TMEM30A,HERPUD1
M2	regulation of endoplasmic reticulum stress-induced intrinsic apoptotic signaling pathway	GO:1902235	0.0142716	3	TMBIM6,EIF2AK3,HERPUD1
M2	establishment of organelle localization	GO:0051656	0.0150359	7	RAB1A,SNAP23,PREPL,FNBP1L,CHMP2B,TMED10,VAMP7
M2	regulation of proteasomal protein catabolic process	GO:0061136	0.0151067	6	RYBP,UBE2J1,HERPUD1,GABARAPL2,SDCBP,SOCS5
M2	establishment of vesicle localization	GO:0051650	0.0157188	4	FNBP1L,PREPL,TMED10,RAB1A
M2	histamine secretion	GO:0001821	0.0157188	2	SNAP23,VAMP7
M2	histamine transport	GO:0051608	0.0157188	2	SNAP23,VAMP7
M2	histamine production involved in inflammatory response	GO:0002349	0.0157188	2	SNAP23,VAMP7
M2	histamine secretion involved in inflammatory response	GO:0002441	0.0157188	2	SNAP23,VAMP7
M2	histamine secretion by mast cell	GO:0002553	0.0157188	2	SNAP23,VAMP7
M2	regulation of cellular protein catabolic process	GO:1903362	0.0168908	7	RYBP,UBE2J1,HERPUD1,GABARAPL2,PTTG1IP,SDCBP,SOCS5
M2	negative regulation of intracellular signal transduction	GO:1902532	0.0179026	10	TMBIM6,GPD1L,HERPUD1,DUSP6,PTTG1IP,SIRT1,PPM1A,PPM1B,UBE2B,SEC14L1
M2	import into cell	GO:0098657	0.0179026	9	RAB21,ITGAV,RAB1A,SLC39A6,SDCBP,SNX1,RAB31,FNBP1L,SLC39A14
M2	vesicle localization	GO:0051648	0.0185355	4	FNBP1L,PREPL,TMED10,RAB1A
M2	response to organonitrogen compound	GO:0010243	0.0195973	10	SEL1L,TMBIM6,CASP4,LAMTOR3,UBE2J1,HERPUD1,RAP1A,SIRT1,PRNP,RAB31
M2	intrinsic apoptotic signaling pathway	GO:0097193	0.0204263	7	TMBIM6,CASP4,EIF2AK3,HERPUD1,PTTG1IP,SIRT1,ARL6IP5
M2	negative regulation of proteolysis involved in cellular protein catabolic process	GO:1903051	0.0204704	4	GABARAPL2,UBE2J1,SDCBP,RYBP
M2	negative regulation of apoptotic signaling pathway	GO:2001234	0.0245927	6	TMBIM6,ITGAV,PEA15,HERPUD1,PTTG1IP,SIRT1
M2	regulation of glycoprotein metabolic process	GO:1903018	0.0248274	3	ITM2B,RAB1A,TCF7L2
M2	regulation of cellular protein localization	GO:1903827	0.0256955	9	STX7,GPD1L,RB1,ACSL3,UBE2J1,TMEM30A,SIRT1,TCF7L2,UHMK1
M2	regulation of proteolysis involved in cellular protein catabolic process	GO:1903050	0.0256955	6	RYBP,UBE2J1,HERPUD1,GABARAPL2,SDCBP,SOCS5
M2	negative regulation of cAMP-dependent protein kinase activity	GO:2000480	0.0269722	2	SIRT1,PRKAR1A
M2	early endosome to Golgi transport	GO:0034498	0.0269722	2	SNX1,RAB6A
M2	regulated exocytosis	GO:0045055	0.0269722	4	VAMP7,PREPL,SNAP23,RAB31
M2	regulation of protein catabolic process	GO:0042176	0.0278237	8	CDKN1B,RYBP,UBE2J1,HERPUD1,GABARAPL2,PTTG1IP,SDCBP,SOCS5
M2	proteasome-mediated ubiquitin-dependent protein catabolic process	GO:0043161	0.0278237	7	RYBP,UBE2J1,HERPUD1,SDCBP,SIRT1,SOCS5,UBE2B
M2	negative regulation of cellular protein catabolic process	GO:1903363	0.0300975	4	GABARAPL2,UBE2J1,SDCBP,RYBP
M2	retrograde protein transport, ER to cytosol	GO:0030970	0.031	3	SEL1L,UBE2J1,HERPUD1
M2	endoplasmic reticulum to cytosol transport	GO:1903513	0.031	3	SEL1L,UBE2J1,HERPUD1
M2	exocytic process	GO:0140029	0.0316476	2	SNAP23,VAMP7
M2	regulation of response to endoplasmic reticulum stress	GO:1905897	0.0319425	4	TMBIM6,EIF2AK3,HERPUD1,UBE2J1
M2	ammonium transport	GO:0015696	0.0323639	3	SNAP23,SEC14L1,VAMP7
M2	regulation of intrinsic apoptotic signaling pathway	GO:2001242	0.0331565	5	TMBIM6,EIF2AK3,HERPUD1,PTTG1IP,SIRT1
M2	response to endoplasmic reticulum stress	GO:0034976	0.0331565	6	SEL1L,TMBIM6,CASP4,UBE2J1,EIF2AK3,HERPUD1
M2	negative regulation of intrinsic apoptotic signaling pathway	GO:2001243	0.0353639	4	TMBIM6,PTTG1IP,SIRT1,HERPUD1
M2	vesicle cytoskeletal trafficking	GO:0099518	0.0353639	2	FNBP1L,RAB1A
M2	signal release	GO:0023061	0.0360878	5	SNAP23,RAB1A,PREPL,TCF7L2,VAMP7
M2	negative regulation of I-kappaB kinase/NF-kappaB signaling	GO:0043124	0.0369841	3	SIRT1,PPM1A,PPM1B
M2	regulation of exocytosis	GO:0017157	0.0381324	4	SDCBP,RAB21,PREPL,VAMP7
M2	regulation of proteasomal ubiquitin-dependent protein catabolic process	GO:0032434	0.0381324	4	HERPUD1,SDCBP,RYBP,SOCS5
M2	azole transport	GO:0045117	0.0381324	2	SNAP23,VAMP7
M2	negative regulation of epidermal growth factor-activated receptor activity	GO:0007175	0.0381324	2	ERRFI1,SOCS5
M2	zinc ion transmembrane transport	GO:0071577	0.0381324	2	SLC39A6,SLC39A14
M2	vesicle budding from membrane	GO:0006900	0.0391526	3	FNBP1L,TMED10,RAB1A
M2	positive regulation of epithelial to mesenchymal transition	GO:0010718	0.0391526	3	SDCBP,TCF7L2,GLIPR2
M2	regulation of apoptotic signaling pathway	GO:2001233	0.0424803	7	TMBIM6,ITGAV,PEA15,EIF2AK3,HERPUD1,PTTG1IP,SIRT1
M2	regulation of Wnt signaling pathway	GO:0030111	0.0427181	6	TBL1XR1,ATP6AP2,TCF7L2,RNF146,GNAQ,PPM1A
M2	cellular transition metal ion homeostasis	GO:0046916	0.0427181	3	SLC39A6,NDFIP1,SLC39A14
M2	macroautophagy	GO:0016236	0.0427181	5	STX12,RAB1A,SIRT1,BNIP3L,MAP1LC3B
M2	cellular response to decreased oxygen levels	GO:0036294	0.0427181	4	TMBIM6,BNIP3L,SIRT1,RBPJ
M2	cellular response to hypoxia	GO:0071456	0.0427181	4	TMBIM6,BNIP3L,SIRT1,RBPJ
M2	negative regulation of DNA damage response, signal transduction by p53 class mediator	GO:0043518	0.0427181	2	PTTG1IP,SIRT1
M2	endocytosis	GO:0006897	0.0427181	7	RAB21,ITGAV,RAB1A,SDCBP,SNX1,RAB31,FNBP1L
M2	negative regulation of protein serine/threonine kinase activity	GO:0071901	0.0427181	4	DUSP6,CDKN1B,PRKAR1A,SIRT1
M2	long-chain fatty acid metabolic process	GO:0001676	0.0427181	3	CYP1B1,ACSL3,ACSL4
M2	regulation of hormone levels	GO:0010817	0.0427181	6	SNAP23,RAB1A,CYP1B1,ATP6AP2,TCF7L2,VAMP7
M2	negative regulation of lipid storage	GO:0010888	0.0427181	2	OSBPL8,ITGAV
M2	receptor-mediated endocytosis	GO:0006898	0.0427181	5	RAB21,SNX1,SDCBP,RAB31,FNBP1L
M2	peptidyl-threonine dephosphorylation	GO:0035970	0.0427181	2	PPM1A,PPM1B
M2	regulation of cAMP-dependent protein kinase activity	GO:2000479	0.0427181	2	SIRT1,PRKAR1A
M2	positive regulation of glycoprotein metabolic process	GO:1903020	0.0427181	2	RAB1A,TCF7L2
M2	regulation of intracellular protein transport	GO:0033157	0.0427181	5	UBE2J1,TMEM30A,SIRT1,TCF7L2,UHMK1
M2	negative regulation of response to endoplasmic reticulum stress	GO:1903573	0.0427181	3	TMBIM6,HERPUD1,UBE2J1
M2	autophagy	GO:0006914	0.0446121	7	STX12,RAB1A,DAP,LAMP2,SIRT1,BNIP3L,MAP1LC3B
M2	response to hypoxia	GO:0001666	0.0446121	5	TMBIM6,CXCR4,SIRT1,BNIP3L,RBPJ
M2	response to decreased oxygen levels	GO:0036293	0.0446121	5	TMBIM6,CXCR4,SIRT1,BNIP3L,RBPJ
M2	process utilizing autophagic mechanism	GO:0061919	0.0446121	7	STX12,RAB1A,DAP,LAMP2,SIRT1,BNIP3L,MAP1LC3B
M2	zinc ion transport	GO:0006829	0.0446121	2	SLC39A6,SLC39A14
M2	cellular zinc ion homeostasis	GO:0006882	0.0446121	2	SLC39A6,SLC39A14
M2	positive regulation of Wnt signaling pathway	GO:0030177	0.0461714	4	RNF146,PPM1A,TBL1XR1,ATP6AP2
M2	cellular response to metal ion	GO:0071248	0.0476541	4	PRNP,CDKN1B,CLIC4,MEF2A
M2	mast cell activation involved in immune response	GO:0002279	0.0476541	2	SNAP23,VAMP7
M2	mast cell degranulation	GO:0043303	0.0476541	2	SNAP23,VAMP7
M2	negative regulation of endoplasmic reticulum stress-induced intrinsic apoptotic signaling pathway	GO:1902236	0.0476541	2	TMBIM6,HERPUD1
M2	negative regulation of protein catabolic process	GO:0042177	0.0498806	4	GABARAPL2,UBE2J1,SDCBP,RYBP
M2	lipid transport	GO:0006869	0.0503454	5	OSBPL8,ITGAV,ACSL3,TMEM30A,STX12
M2	peptidyl-tyrosine phosphorylation	GO:0018108	0.0505268	7	CDKN1B,PRKAR1A,IL6ST,PRNP,SOCS5,SH3BP5,ERRFI1
M2	negative regulation of NIK/NF-kappaB signaling	GO:1901223	0.051593	2	PPM1A,PPM1B
M2	mast cell mediated immunity	GO:0002448	0.051593	2	SNAP23,VAMP7
M2	zinc ion homeostasis	GO:0055069	0.051593	2	SLC39A6,SLC39A14
M2	peptidyl-tyrosine modification	GO:0018212	0.0518717	7	CDKN1B,PRKAR1A,IL6ST,PRNP,SOCS5,SH3BP5,ERRFI1
M2	regulation of ubiquitin-dependent protein catabolic process	GO:2000058	0.0518717	4	HERPUD1,SDCBP,RYBP,SOCS5
M2	response to oxygen levels	GO:0070482	0.0522441	5	TMBIM6,CXCR4,SIRT1,BNIP3L,RBPJ
M2	cellular response to oxygen levels	GO:0071453	0.0523021	4	TMBIM6,BNIP3L,SIRT1,RBPJ
M2	transition metal ion homeostasis	GO:0055076	0.0529067	3	SLC39A6,NDFIP1,SLC39A14
M2	protein targeting to lysosome	GO:0006622	0.0529067	2	LAMP2,SCARB2
M2	cellular response to inorganic substance	GO:0071241	0.0529067	4	PRNP,CDKN1B,CLIC4,MEF2A
M2	protein K48-linked ubiquitination	GO:0070936	0.0529067	3	UBE2B,UBE2D1,RNF146
M2	regulation of neurotransmitter transport	GO:0051588	0.0529067	2	PREPL,VAMP7
M2	negative regulation of epidermal growth factor receptor signaling pathway	GO:0042059	0.0529067	2	ERRFI1,SOCS5
M2	negative regulation of ERBB signaling pathway	GO:1901185	0.0529067	2	ERRFI1,SOCS5
M2	regulation of protein stability	GO:0031647	0.0547268	6	LAMP2,SIRT1,PRNP,GNAQ,STX12,UBE2B
M2	regulation of vesicle-mediated transport	GO:0060627	0.0552205	6	RAB21,ITGAV,ACSL3,PREPL,SDCBP,VAMP7
M2	protein targeting to vacuole	GO:0006623	0.0563831	2	LAMP2,SCARB2
M2	establishment of protein localization to vacuole	GO:0072666	0.0563831	2	LAMP2,SCARB2
M2	regulation of glycoprotein biosynthetic process	GO:0010559	0.0563831	2	ITM2B,TCF7L2
M2	regulation of protein tyrosine kinase activity	GO:0061097	0.05761	3	PRNP,ERRFI1,SOCS5
M2	hormone secretion	GO:0046879	0.05761	4	SNAP23,RAB1A,TCF7L2,VAMP7
M2	endothelial cell differentiation	GO:0045446	0.05761	3	RAP1A,RAP2C,VEZF1
M2	negative regulation of signal transduction by p53 class mediator	GO:1901797	0.0600895	2	PTTG1IP,SIRT1
M2	response to amyloid-beta	GO:1904645	0.0600895	2	CASP4,PRNP
M2	cellular response to amyloid-beta	GO:1904646	0.0600895	2	CASP4,PRNP
M2	negative regulation of cellular catabolic process	GO:0031330	0.0600895	5	RYBP,UBE2J1,DAP,GABARAPL2,SDCBP
M2	positive regulation of cysteine-type endopeptidase activity	GO:2001056	0.0600895	4	ARL6IP5,PERP,DAP,SIRT1
M2	protein autoubiquitination	GO:0051865	0.0600895	3	UBE2B,RNF11,RNF146
M2	negative regulation of protein tyrosine kinase activity	GO:0061099	0.0600895	2	ERRFI1,SOCS5
M2	cellular response to organonitrogen compound	GO:0071417	0.0601397	6	CASP4,LAMTOR3,RAP1A,SIRT1,PRNP,RAB31
M2	lipid localization	GO:0010876	0.0613661	5	OSBPL8,ITGAV,ACSL3,TMEM30A,STX12
M2	hormone transport	GO:0009914	0.0613661	4	SNAP23,RAB1A,TCF7L2,VAMP7
M2	positive regulation of intracellular transport	GO:0032388	0.0613661	4	TMEM30A,RAB21,VAMP7,TCF7L2
M2	Wnt signaling pathway	GO:0016055	0.0625698	6	TBL1XR1,ATP6AP2,TCF7L2,RNF146,GNAQ,PPM1A
M2	positive regulation of proteolysis	GO:0045862	0.0625698	6	PERP,DAP,HERPUD1,SIRT1,ARL6IP5,SOCS5
M2	regulation of nuclease activity	GO:0032069	0.0625698	2	TMBIM6,SIRT1
M2	negative regulation of proteasomal ubiquitin-dependent protein catabolic process	GO:0032435	0.0625698	2	SDCBP,RYBP
M2	mast cell activation	GO:0045576	0.0625698	2	SNAP23,VAMP7
M2	ER-nucleus signaling pathway	GO:0006984	0.0625698	2	EIF2AK3,INSIG2
M2	regulation of epidermal growth factor-activated receptor activity	GO:0007176	0.0625698	2	ERRFI1,SOCS5
M2	cell-cell signaling by wnt	GO:0198738	0.0644856	6	TBL1XR1,ATP6AP2,TCF7L2,RNF146,GNAQ,PPM1A
M2	retrograde vesicle-mediated transport, Golgi to ER	GO:0006890	0.065255	2	ARF4,RAB6A
M2	negative regulation of defense response to virus	GO:0050687	0.065255	2	SEC14L1,PPM1B
M2	inorganic cation import across plasma membrane	GO:0098659	0.065255	2	SLC39A6,SLC39A14
M2	inorganic ion import across plasma membrane	GO:0099587	0.065255	2	SLC39A6,SLC39A14
M2	regulation of protein exit from endoplasmic reticulum	GO:0070861	0.065255	2	UBE2J1,TMEM30A
M2	receptor internalization	GO:0031623	0.065634	3	SDCBP,SNX1,RAB31
M2	cellular response to peptide	GO:1901653	0.071774	4	SIRT1,CASP4,PRNP,RAB31
M2	regulation of NIK/NF-kappaB signaling	GO:1901222	0.071774	3	LIMS1,PPM1A,PPM1B
M2	regulation of epithelial to mesenchymal transition	GO:0010717	0.071774	3	SDCBP,TCF7L2,GLIPR2
M2	Golgi to plasma membrane protein transport	GO:0043001	0.0727955	2	ACSL3,RAB31
M2	production of molecular mediator involved in inflammatory response	GO:0002532	0.0727955	2	SNAP23,VAMP7
M2	regulation of nucleocytoplasmic transport	GO:0046822	0.0729875	3	SIRT1,UHMK1,TCF7L2
M2	receptor metabolic process	GO:0043112	0.0737641	4	SNX1,SDCBP,ITGAV,RAB31
M2	positive regulation of endopeptidase activity	GO:0010950	0.0756789	4	ARL6IP5,PERP,DAP,SIRT1
M2	regulation of DNA damage response, signal transduction by p53 class mediator	GO:0043516	0.076946	2	PTTG1IP,SIRT1
M2	establishment of protein localization to plasma membrane	GO:0061951	0.076946	2	ACSL3,RAB31
M2	negative regulation of transport	GO:0051051	0.076946	6	TMBIM6,ITGAV,UBE2J1,PEA15,SDCBP,NDFIP1
M2	histone H2A ubiquitination	GO:0033522	0.076946	2	UBE2B,RYBP
M2	NIK/NF-kappaB signaling	GO:0038061	0.0776958	3	LIMS1,PPM1A,PPM1B
M2	cell surface receptor signaling pathway involved in cell-cell signaling	GO:1905114	0.0777801	6	TBL1XR1,ATP6AP2,TCF7L2,RNF146,GNAQ,PPM1A
M2	endothelium development	GO:0003158	0.0784	3	RAP1A,RAP2C,VEZF1
M2	protein localization to lysosome	GO:0061462	0.0784576	2	LAMP2,SCARB2
M2	negative regulation of catabolic process	GO:0009895	0.0784576	5	RYBP,UBE2J1,DAP,GABARAPL2,SDCBP
M2	regulation of membrane depolarization	GO:0003254	0.0784576	2	FHL1,GPD1L
M2	regulation of lipid storage	GO:0010883	0.0784576	2	OSBPL8,ITGAV
M2	Golgi vesicle budding	GO:0048194	0.0784576	2	TMED10,RAB1A
M2	regulation of protein export from nucleus	GO:0046825	0.0784576	2	UHMK1,TCF7L2
M2	regulation of ERAD pathway	GO:1904292	0.0784576	2	UBE2J1,HERPUD1
M2	positive regulation of apoptotic process	GO:0043065	0.0799787	7	RYBP,DAP,SIRT1,PRNP,ARL6IP5,DUSP6,BNIP3L
M2	positive regulation of programmed cell death	GO:0043068	0.0814335	7	RYBP,DAP,SIRT1,PRNP,ARL6IP5,DUSP6,BNIP3L
M2	response to peptide	GO:1901652	0.0814335	4	PRNP,SIRT1,CASP4,RAB31
M2	positive regulation of peptidase activity	GO:0010952	0.0814335	4	ARL6IP5,PERP,DAP,SIRT1
M2	negative regulation of lipid localization	GO:1905953	0.0814335	2	OSBPL8,ITGAV
M2	cellular response to transforming growth factor beta stimulus	GO:0071560	0.0814335	4	SDCBP,SIRT1,LIMS1,PPM1A
M2	negative regulation of signaling receptor activity	GO:2000272	0.0814335	2	ERRFI1,SOCS5
M2	positive regulation of catabolic process	GO:0009896	0.082662	6	CDKN1B,HERPUD1,PTTG1IP,SIRT1,SOCS5,BNIP3L
M2	virion assembly	GO:0019068	0.0838512	2	CHMP2B,RAB1A
M2	myoblast differentiation	GO:0045445	0.0838512	2	RB1,TCF7L2
M2	ERAD pathway	GO:0036503	0.0838512	3	SEL1L,UBE2J1,HERPUD1
M2	vesicle fusion	GO:0006906	0.0838512	2	VAMP4,VAMP7
M2	response to amino acid	GO:0043200	0.0838512	2	LAMTOR3,TMBIM6
M2	positive regulation of adaptive immune response	GO:0002821	0.0838512	2	STX7,SIRT1
M2	intrinsic apoptotic signaling pathway in response to oxidative stress	GO:0008631	0.0838512	2	SIRT1,ARL6IP5
M2	import across plasma membrane	GO:0098739	0.0838512	2	SLC39A6,SLC39A14
M2	lysosomal transport	GO:0007041	0.0840774	3	LAMP2,VAMP7,SCARB2
M2	regulation of transporter activity	GO:0032409	0.0840774	4	FHL1,NDFIP1,GPD1L,PRNP
M2	response to transforming growth factor beta	GO:0071559	0.0840774	4	SDCBP,SIRT1,LIMS1,PPM1A
M2	protein localization to vacuole	GO:0072665	0.0870369	2	LAMP2,SCARB2
M2	protein destabilization	GO:0031648	0.0870369	2	SIRT1,PRNP
M2	positive regulation of protein catabolic process	GO:0045732	0.0877844	4	PTTG1IP,CDKN1B,HERPUD1,SOCS5
M2	vacuolar transport	GO:0007034	0.0877844	3	LAMP2,VAMP7,SCARB2
M2	response to nutrient levels	GO:0031667	0.0906216	4	TMBIM6,DAP,EIF2AK3,MAP1LC3B
M2	Golgi to plasma membrane transport	GO:0006893	0.090753	2	ACSL3,RAB31
M2	cellular response to calcium ion	GO:0071277	0.090753	2	CLIC4,MEF2A
M2	leukocyte degranulation	GO:0043299	0.090753	2	SNAP23,VAMP7
M2	response to inorganic substance	GO:0010035	0.0915752	5	CDKN1B,CLIC4,MEF2A,SIRT1,PRNP
M2	response to metal ion	GO:0010038	0.0928802	4	PRNP,CDKN1B,CLIC4,MEF2A
M2	circadian rhythm	GO:0007623	0.0934576	2	SIRT1,PPP1CB
M2	negative regulation of ubiquitin-dependent protein catabolic process	GO:2000059	0.0934576	2	SDCBP,RYBP
M2	myeloid cell activation involved in immune response	GO:0002275	0.0934576	2	SNAP23,VAMP7
M2	organelle membrane fusion	GO:0090174	0.0934576	2	VAMP4,VAMP7
M2	endomembrane system organization	GO:0010256	0.0966308	5	VAMP4,RAB1A,CHMP2B,FNBP1L,SNX10
M2	positive regulation of protein ubiquitination	GO:0031398	0.0974016	3	UBE2D1,PTTG1IP,NDFIP1
M2	membrane organization	GO:0061024	0.0974016	6	VAMP4,RAB1A,TMEM30A,FNBP1L,TMED10,VAMP7
M2	response to extracellular stimulus	GO:0009991	0.0974016	4	TMBIM6,DAP,EIF2AK3,MAP1LC3B
M2	negative regulation of peptidyl-tyrosine phosphorylation	GO:0050732	0.0974016	2	ERRFI1,SOCS5
M2	myeloid leukocyte mediated immunity	GO:0002444	0.0974016	2	SNAP23,VAMP7
M2	regulation of canonical Wnt signaling pathway	GO:0060828	0.0979865	4	GNAQ,TCF7L2,TBL1XR1,RNF146
M2	positive regulation of cellular protein catabolic process	GO:1903364	0.0979865	3	PTTG1IP,HERPUD1,SOCS5
M2	cellular response to starvation	GO:0009267	0.0979865	3	MAP1LC3B,DAP,EIF2AK3
M2	cellular response to nitrogen compound	GO:1901699	0.0992629	6	CASP4,LAMTOR3,RAP1A,SIRT1,PRNP,RAB31
M2	localization within membrane	GO:0051668	0.0995147	2	STX7,RAB1A
M2	regulation of regulated secretory pathway	GO:1903305	0.0995147	2	PREPL,VAMP7
M2	transition metal ion transport	GO:0000041	0.0995147	2	SLC39A6,SLC39A14
M3	mitochondrion organization	GO:0007005	0.00281584	7	SLC25A46,NDUFB3,TOMM20,NDUFC1,NDUFC2,NDUFAF4,PRDX3
M3	NADH dehydrogenase complex assembly	GO:0010257	0.00281584	4	NDUFC2,NDUFAF4,NDUFB3,NDUFC1
M3	mitochondrial respiratory chain complex I assembly	GO:0032981	0.00281584	4	NDUFC2,NDUFAF4,NDUFB3,NDUFC1
M3	mitochondrial respiratory chain complex assembly	GO:0033108	0.00432909	4	NDUFC2,NDUFAF4,NDUFB3,NDUFC1
M3	establishment of protein localization to organelle	GO:0072594	0.031	4	RAB11A,TOMM20,CCT4,SRP14
M3	protein K63-linked ubiquitination	GO:0070534	0.0427181	2	UBE2E3,UBE2N
M3	endosome organization	GO:0007032	0.0427181	2	LAPTM4B,RAB11A
M3	histone ubiquitination	GO:0016574	0.0461714	2	UBE2E1,UBE2N
M3	protein polyubiquitination	GO:0000209	0.0476541	3	UBE2E1,UBE2E3,UBE2N
M3	regulation of cell size	GO:0008361	0.0479382	2	LAMTOR5,RAC1
M3	regulation of cellular component size	GO:0032535	0.0493435	3	RAB11A,LAMTOR5,RAC1
M3	protein K48-linked ubiquitination	GO:0070936	0.0522468	2	UBE2E1,UBE2E3
M3	response to hydrogen peroxide	GO:0042542	0.0529067	2	GLRX2,PRDX3
M3	negative regulation of cysteine-type endopeptidase activity involved in apoptotic process	GO:0043154	0.0600895	2	LAMTOR5,PRDX3
M3	regulation of anatomical structure size	GO:0090066	0.0600895	3	RAB11A,LAMTOR5,RAC1
M3	negative regulation of cysteine-type endopeptidase activity	GO:2000117	0.065634	2	LAMTOR5,PRDX3
M3	response to reactive oxygen species	GO:0000302	0.0905224	2	GLRX2,PRDX3
M3	response to antibiotic	GO:0046677	0.0934576	2	GLRX2,PRDX3
M3	positive regulation of NF-kappaB transcription factor activity	GO:0051092	0.0979865	2	UBE2N,PRDX3
M4	axis specification	GO:0009798	0.00281584	3	LRP6,STC1,SFRP1
M4	regulation of Wnt signaling pathway involved in dorsal/ventral axis specification	GO:2000053	0.00410895	2	LRP6,SFRP1
M4	Wnt signaling pathway involved in dorsal/ventral axis specification	GO:0044332	0.00670829	2	LRP6,SFRP1
M4	dorsal/ventral axis specification	GO:0009950	0.0112831	2	LRP6,SFRP1
M4	pattern specification process	GO:0007389	0.0179026	3	LRP6,STC1,SFRP1
M4	intracellular receptor signaling pathway	GO:0030522	0.0253291	4	TSPAN6,YAP1,SFRP1,RBFOX2
M4	dorsal/ventral pattern formation	GO:0009953	0.0256955	2	LRP6,SFRP1
M4	response to hormone	GO:0009725	0.0285329	5	SORT1,YAP1,CCND1,SFRP1,RBFOX2
M4	negative regulation of cell migration	GO:0030336	0.0286857	4	PFN2,DACH1,STC1,SFRP1
M4	negative regulation of cell motility	GO:2000146	0.0319425	4	PFN2,DACH1,STC1,SFRP1
M4	epithelial to mesenchymal transition	GO:0001837	0.0319425	3	LRP6,WWTR1,SFRP1
M4	cellular response to alcohol	GO:0097306	0.0323639	2	LRP6,SFRP1
M4	intracellular steroid hormone receptor signaling pathway	GO:0030518	0.0323639	3	YAP1,SFRP1,RBFOX2
M4	negative regulation of cellular component movement	GO:0051271	0.0331256	4	PFN2,DACH1,STC1,SFRP1
M4	mesenchymal cell differentiation	GO:0048762	0.0331565	3	LRP6,WWTR1,SFRP1
M4	steroid hormone mediated signaling pathway	GO:0043401	0.0354287	3	YAP1,SFRP1,RBFOX2
M4	regulation of actin filament-based process	GO:0032970	0.0360878	4	WASF1,PFN2,STC1,GPM6B
M4	negative regulation of locomotion	GO:0040013	0.0360878	4	PFN2,DACH1,STC1,SFRP1
M4	phosphatidylinositol biosynthetic process	GO:0006661	0.0381324	2	CDS1,PI4K2A
M4	mesenchyme development	GO:0060485	0.0381324	3	LRP6,WWTR1,SFRP1
M4	hormone-mediated signaling pathway	GO:0009755	0.0409062	3	YAP1,SFRP1,RBFOX2
M4	negative regulation of protein phosphorylation	GO:0001933	0.0427181	4	LRP6,PKIA,WWTR1,SFRP1
M4	regionalization	GO:0003002	0.0427181	2	LRP6,SFRP1
M4	cellular response to steroid hormone stimulus	GO:0071383	0.0427181	3	YAP1,SFRP1,RBFOX2
M4	response to ketone	GO:1901654	0.0427181	2	YAP1,SFRP1
M4	intracellular estrogen receptor signaling pathway	GO:0030520	0.0427181	2	YAP1,RBFOX2
M4	response to steroid hormone	GO:0048545	0.046158	3	YAP1,SFRP1,RBFOX2
M4	negative regulation of phosphorylation	GO:0042326	0.0461714	4	LRP6,PKIA,WWTR1,SFRP1
M4	cellular response to lipid	GO:0071396	0.0476541	4	LRP6,YAP1,SFRP1,RBFOX2
M4	negative regulation of cell projection organization	GO:0031345	0.0489214	2	PFN2,SPOCK1
M4	negative regulation of protein kinase activity	GO:0006469	0.0498806	3	LRP6,PKIA,WWTR1
M4	regulation of canonical Wnt signaling pathway	GO:0060828	0.0522441	3	LRP6,WWTR1,SFRP1
M4	response to alcohol	GO:0097305	0.0522441	2	LRP6,SFRP1
M4	cellular response to organic cyclic compound	GO:0071407	0.0529067	4	LRP6,YAP1,SFRP1,RBFOX2
M4	negative regulation of kinase activity	GO:0033673	0.0529067	3	LRP6,PKIA,WWTR1
M4	regulation of intracellular steroid hormone receptor signaling pathway	GO:0033143	0.0541929	2	YAP1,SFRP1
M4	positive regulation of actin filament polymerization	GO:0030838	0.0552205	2	WASF1,PFN2
M4	glycerophospholipid biosynthetic process	GO:0046474	0.0552205	2	CDS1,PI4K2A
M4	actin cytoskeleton organization	GO:0030036	0.056347	4	WASF1,PFN2,CXADR,GPM6B
M4	extrinsic apoptotic signaling pathway via death domain receptors	GO:0008625	0.0563831	2	SORT1,SFRP1
M4	stem cell differentiation	GO:0048863	0.0563831	2	LRP6,SFRP1
M4	phospholipid biosynthetic process	GO:0008654	0.0600895	2	CDS1,PI4K2A
M4	positive regulation of calcium ion transport	GO:0051928	0.0620285	2	TRPC1,STC1
M4	positive regulation of canonical Wnt signaling pathway	GO:0090263	0.064799	2	LRP6,SFRP1
M4	regulation of actin cytoskeleton organization	GO:0032956	0.064799	3	WASF1,PFN2,GPM6B
M4	response to lipid	GO:0033993	0.064799	4	LRP6,YAP1,SFRP1,RBFOX2
M4	negative regulation of transferase activity	GO:0051348	0.065255	3	LRP6,PKIA,WWTR1
M4	negative regulation of epithelial cell migration	GO:0010633	0.065255	2	PFN2,STC1
M4	regulation of epithelial to mesenchymal transition	GO:0010717	0.065255	2	WWTR1,SFRP1
M4	canonical Wnt signaling pathway	GO:0060070	0.065634	3	LRP6,WWTR1,SFRP1
M4	glycerolipid biosynthetic process	GO:0045017	0.0660234	2	CDS1,PI4K2A
M4	regulation of Wnt signaling pathway	GO:0030111	0.0689901	3	LRP6,WWTR1,SFRP1
M4	cell-substrate adhesion	GO:0031589	0.0696067	3	ITGB1,GPM6B,SPOCK1
M4	cognition	GO:0050890	0.071774	2	GTF2A1L,CNTNAP2
M4	regulation of actin filament polymerization	GO:0030833	0.0727955	2	WASF1,PFN2
M4	regulation of ossification	GO:0030278	0.0727955	2	GPM6B,SFRP1
M4	actin filament polymerization	GO:0030041	0.0777801	2	WASF1,PFN2
M4	positive regulation of protein polymerization	GO:0032273	0.0782135	2	WASF1,PFN2
M4	negative regulation of protein serine/threonine kinase activity	GO:0071901	0.0782135	2	LRP6,PKIA
M4	regulation of actin polymerization or depolymerization	GO:0008064	0.0814335	2	WASF1,PFN2
M4	regulation of actin filament length	GO:0030832	0.0814335	2	WASF1,PFN2
M4	negative regulation of canonical Wnt signaling pathway	GO:0090090	0.0814335	2	WWTR1,SFRP1
M4	positive regulation of Wnt signaling pathway	GO:0030177	0.0840774	2	LRP6,SFRP1
M4	phosphatidylinositol metabolic process	GO:0046488	0.0840774	2	CDS1,PI4K2A
M4	Wnt signaling pathway	GO:0016055	0.0877844	3	LRP6,WWTR1,SFRP1
M4	cell-cell signaling by wnt	GO:0198738	0.0896334	3	LRP6,WWTR1,SFRP1
M4	actin polymerization or depolymerization	GO:0008154	0.0928802	2	WASF1,PFN2
M4	negative regulation of Wnt signaling pathway	GO:0030178	0.0934576	2	WWTR1,SFRP1
M4	ossification	GO:0001503	0.0974016	2	GPM6B,SFRP1
M4	cell surface receptor signaling pathway involved in cell-cell signaling	GO:1905114	0.0995147	3	LRP6,WWTR1,SFRP1
M5	endoplasmic reticulum tubular network organization	GO:0071786	0.00356785	3	RAB10,TMEM170A,RAB18
M5	endoplasmic reticulum organization	GO:0007029	0.00932238	3	RAB10,TMEM170A,RAB18
M5	peptidyl-cysteine modification	GO:0018198	0.0256955	2	ZDHHC21,TMX3
M5	protein targeting	GO:0006605	0.0427181	3	SNX16,CHM,BAG4
M5	negative regulation of protein transport	GO:0051224	0.0427181	3	NDFIP2,BAG4,DPH3
M5	negative regulation of establishment of protein localization	GO:1904950	0.0427181	3	NDFIP2,BAG4,DPH3
M5	intracellular protein transport	GO:0006886	0.0728278	4	FYTTD1,SNX16,BAG4,CHM
M5	establishment of protein localization to organelle	GO:0072594	0.0782135	3	SNX16,RAB10,BAG4
M5	endomembrane system organization	GO:0010256	0.0877844	3	RAB10,TMEM170A,RAB18
M6	positive regulation of cell growth	GO:0030307	0.0130777	4	DDX3X,EIF4G2,H3F3B,CDC42
M6	regulation of protein complex assembly	GO:0043254	0.0157188	6	CDC42,ACTR2,DDX3X,PMAIP1,ARF6,MTPN
M6	positive regulation of growth	GO:0045927	0.0157188	4	DDX3X,EIF4G2,H3F3B,CDC42
M6	extrinsic apoptotic signaling pathway via death domain receptors	GO:0008625	0.0246538	3	FEM1B,PMAIP1,DDX3X
M6	positive regulation of glucose metabolic process	GO:0010907	0.0252103	2	ARPP19,PMAIP1
M6	regulation of actin filament organization	GO:0110053	0.0285329	4	ACTR2,ARF6,CDC42,MTPN
M6	extrinsic apoptotic signaling pathway	GO:0097191	0.029638	4	DDX3X,FEM1B,PMAIP1,PAK2
M6	regulation of apoptotic signaling pathway	GO:2001233	0.031	5	FEM1B,PAK2,DDX3X,PMAIP1,UBQLN1
M6	protein polymerization	GO:0051258	0.0319425	4	ACTR2,UBE2K,ARF6,MTPN
M6	positive regulation of small molecule metabolic process	GO:0062013	0.0331565	3	ARPP19,STARD4,PMAIP1
M6	positive regulation of cellular carbohydrate metabolic process	GO:0010676	0.0331565	2	ARPP19,PMAIP1
M6	regulation of actin filament polymerization	GO:0030833	0.033617	3	ACTR2,ARF6,MTPN
M6	actin filament polymerization	GO:0030041	0.0369841	3	ACTR2,ARF6,MTPN
M6	regulation of filopodium assembly	GO:0051489	0.0370459	2	ARF6,CDC42
M6	negative regulation of JNK cascade	GO:0046329	0.0370459	2	DUSP3,AIDA
M6	negative regulation of protein complex assembly	GO:0031333	0.0381324	3	DDX3X,CDC42,MTPN
M6	positive regulation of response to endoplasmic reticulum stress	GO:1905898	0.0381324	2	TMEM33,UBQLN1
M6	regulation of actin polymerization or depolymerization	GO:0008064	0.0393255	3	ACTR2,ARF6,MTPN
M6	regulation of actin filament length	GO:0030832	0.0393255	3	ACTR2,ARF6,MTPN
M6	regulation of anatomical structure size	GO:0090066	0.0418148	4	ACTR2,GCLM,ARF6,MTPN
M6	positive regulation of carbohydrate metabolic process	GO:0045913	0.0421713	2	ARPP19,PMAIP1
M6	actin filament organization	GO:0007015	0.0427181	4	ACTR2,ARF6,CDC42,MTPN
M6	actin polymerization or depolymerization	GO:0008154	0.0427181	3	ACTR2,ARF6,MTPN
M6	regulation of actin cytoskeleton organization	GO:0032956	0.0427181	4	ACTR2,ARF6,CDC42,MTPN
M6	regulation of supramolecular fiber organization	GO:1902903	0.0427181	4	ACTR2,ARF6,CDC42,MTPN
M6	endocytic recycling	GO:0032456	0.0427181	2	RAB14,ARF6
M6	regulation of cell growth	GO:0001558	0.0427181	4	DDX3X,EIF4G2,H3F3B,CDC42
M6	negative regulation of stress-activated MAPK cascade	GO:0032873	0.0427181	2	DUSP3,AIDA
M6	negative regulation of stress-activated protein kinase signaling cascade	GO:0070303	0.0427181	2	DUSP3,AIDA
M6	filopodium assembly	GO:0046847	0.0432519	2	ARF6,CDC42
M6	viral genome replication	GO:0019079	0.0436522	3	VAPA,DDX3X,CDC42
M6	regulation of extrinsic apoptotic signaling pathway	GO:2001236	0.0436522	3	FEM1B,PMAIP1,PAK2
M6	positive regulation of extrinsic apoptotic signaling pathway	GO:2001238	0.0446121	2	PAK2,PMAIP1
M6	endoplasmic reticulum unfolded protein response	GO:0030968	0.0446121	2	TMEM33,DERL1
M6	regulation of actin filament-based process	GO:0032970	0.0476541	4	ACTR2,ARF6,CDC42,MTPN
M6	cell growth	GO:0016049	0.0476541	4	DDX3X,EIF4G2,H3F3B,CDC42
M6	positive regulation of viral genome replication	GO:0045070	0.0476541	2	VAPA,DDX3X
M6	cellular carbohydrate metabolic process	GO:0044262	0.0476541	3	ARPP19,B3GNT2,PMAIP1
M6	regulation of extrinsic apoptotic signaling pathway via death domain receptors	GO:1902041	0.0476541	2	FEM1B,PMAIP1
M6	regulation of glucose metabolic process	GO:0010906	0.0489214	2	ARPP19,PMAIP1
M6	regulation of intrinsic apoptotic signaling pathway	GO:2001242	0.0493435	3	DDX3X,UBQLN1,PMAIP1
M6	regulation of protein polymerization	GO:0032271	0.051593	3	ACTR2,ARF6,MTPN
M6	regulation of cellular response to oxidative stress	GO:1900407	0.0518717	2	UBQLN1,GCH1
M6	cellular response to unfolded protein	GO:0034620	0.0518717	2	TMEM33,DERL1
M6	negative regulation of MAP kinase activity	GO:0043407	0.0526202	2	DUSP3,AIDA
M6	positive regulation of supramolecular fiber organization	GO:1902905	0.0529067	3	ACTR2,ARF6,CDC42
M6	negative regulation of T cell activation	GO:0050868	0.0529067	2	DUSP3,TWSG1
M6	regulation of growth	GO:0040008	0.0552205	4	DDX3X,EIF4G2,H3F3B,CDC42
M6	regulation of response to oxidative stress	GO:1902882	0.05761	2	UBQLN1,GCH1
M6	regulation of cellular carbohydrate metabolic process	GO:0010675	0.0600895	2	ARPP19,PMAIP1
M6	positive regulation of cytoskeleton organization	GO:0051495	0.0603042	3	ACTR2,ARF6,CDC42
M6	regulation of translational initiation	GO:0006446	0.0603042	2	EIF4G2,DDX3X
M6	response to unfolded protein	GO:0006986	0.0603042	2	TMEM33,DERL1
M6	negative regulation of leukocyte cell-cell adhesion	GO:1903038	0.0626061	2	DUSP3,TWSG1
M6	negative regulation of lymphocyte activation	GO:0051250	0.0646219	2	DUSP3,TWSG1
M6	cellular response to topologically incorrect protein	GO:0035967	0.0646219	2	TMEM33,DERL1
M6	growth	GO:0040007	0.064799	4	DDX3X,EIF4G2,H3F3B,CDC42
M6	regulation of protein serine/threonine kinase activity	GO:0071900	0.0654386	4	PPP2CA,AIDA,DUSP3,DDX3X
M6	protein K48-linked ubiquitination	GO:0070936	0.0662234	2	UBE2K,UBE2G1
M6	protein polyubiquitination	GO:0000209	0.0672832	3	RNF6,UBE2K,UBE2G1
M6	regulation of protein ubiquitination	GO:0031396	0.0696067	3	UBQLN1,DERL1,FEM1B
M6	regulation of cellular component size	GO:0032535	0.0699498	3	ACTR2,ARF6,MTPN
M6	positive regulation of actin filament polymerization	GO:0030838	0.0699498	2	ACTR2,ARF6
M6	negative regulation of leukocyte activation	GO:0002695	0.0699498	2	DUSP3,TWSG1
M6	glucose metabolic process	GO:0006006	0.0699498	2	ARPP19,PMAIP1
M6	peptide biosynthetic process	GO:0043043	0.071774	4	GCLM,LARP4,EIF4G2,DDX3X
M6	regulation of cysteine-type endopeptidase activity involved in apoptotic process	GO:0043281	0.0724604	3	DDX3X,PMAIP1,PAK2
M6	ubiquitin-dependent ERAD pathway	GO:0030433	0.0728278	2	UBQLN1,DERL1
M6	response to endoplasmic reticulum stress	GO:0034976	0.0777801	3	UBQLN1,TMEM33,DERL1
M6	positive regulation of viral life cycle	GO:1903902	0.0777801	2	VAPA,DDX3X
M6	regulation of carbohydrate metabolic process	GO:0006109	0.0777801	2	ARPP19,PMAIP1
M6	response to topologically incorrect protein	GO:0035966	0.0777801	2	TMEM33,DERL1
M6	regulation of response to DNA damage stimulus	GO:2001020	0.0782135	3	FEM1B,PMAIP1,CEBPG
M6	regulation of small molecule metabolic process	GO:0062012	0.0782135	3	ARPP19,STARD4,PMAIP1
M6	negative regulation of cysteine-type endopeptidase activity involved in apoptotic process	GO:0043154	0.0784576	2	DDX3X,PAK2
M6	positive regulation of protein complex assembly	GO:0031334	0.0784576	3	ACTR2,ARF6,PMAIP1
M6	positive regulation of protein binding	GO:0032092	0.0795196	2	DERL1,NMD3
M6	negative regulation of cell activation	GO:0050866	0.0813832	2	DUSP3,TWSG1
M6	regulation of response to endoplasmic reticulum stress	GO:1905897	0.0813832	2	TMEM33,UBQLN1
M6	regulation of protein modification by small protein conjugation or removal	GO:1903320	0.0814335	3	UBQLN1,DERL1,FEM1B
M6	carbohydrate biosynthetic process	GO:0016051	0.0814335	2	ARPP19,B3GNT2
M6	actin cytoskeleton organization	GO:0030036	0.0830922	4	ACTR2,ARF6,CDC42,MTPN
M6	positive regulation of translation	GO:0045727	0.0832548	2	LARP4,DDX3X
M6	regulation of cytoskeleton organization	GO:0051493	0.0838512	4	ACTR2,ARF6,CDC42,MTPN
M6	regulation of translation	GO:0006417	0.0838512	3	LARP4,EIF4G2,DDX3X
M6	hexose metabolic process	GO:0019318	0.0838512	2	ARPP19,PMAIP1
M6	regulation of cysteine-type endopeptidase activity	GO:2000116	0.0840774	3	DDX3X,PMAIP1,PAK2
M6	positive regulation of cellular component biogenesis	GO:0044089	0.0840774	4	ACTR2,ARF6,PMAIP1,CDC42
M6	supramolecular fiber organization	GO:0097435	0.0842684	4	ACTR2,MTPN,ARF6,CDC42
M6	amide biosynthetic process	GO:0043604	0.0842684	4	GCLM,LARP4,EIF4G2,DDX3X
M6	negative regulation of cysteine-type endopeptidase activity	GO:2000117	0.0866789	2	DDX3X,PAK2
M6	intrinsic apoptotic signaling pathway	GO:0097193	0.0868258	3	DDX3X,UBQLN1,PMAIP1
M6	positive regulation of response to DNA damage stimulus	GO:2001022	0.0928802	2	PMAIP1,CEBPG
M6	translational initiation	GO:0006413	0.0928802	2	EIF4G2,DDX3X
M6	ERAD pathway	GO:0036503	0.0934576	2	UBQLN1,DERL1
M6	response to oxidative stress	GO:0006979	0.0966795	3	UBQLN1,GCLM,GCH1
M6	positive regulation of cellular amide metabolic process	GO:0034250	0.0974016	2	LARP4,DDX3X
M6	positive regulation of protein polymerization	GO:0032273	0.0979865	2	ACTR2,ARF6
M6	positive regulation of apoptotic process	GO:0043065	0.0979865	4	STK17B,DDX3X,PMAIP1,PAK2
M6	negative regulation of protein serine/threonine kinase activity	GO:0071901	0.0979865	2	AIDA,DUSP3
M6	peptidyl-threonine phosphorylation	GO:0018107	0.0979865	2	UBE2K,OXSR1
M6	positive regulation of programmed cell death	GO:0043068	0.0992629	4	STK17B,DDX3X,PMAIP1,PAK2
M6	negative regulation of cell-cell adhesion	GO:0022408	0.0992629	2	DUSP3,TWSG1
M6	peptide metabolic process	GO:0006518	0.0996338	4	GCLM,LARP4,EIF4G2,DDX3X
M7	negative regulation of cell-substrate adhesion	GO:0010812	0.0526202	2	EFNA5,CDKN2A
M7	protein processing	GO:0016485	0.0529067	3	APH1B,DDI2,CIDEB
M7	protein K48-linked ubiquitination	GO:0070936	0.0652427	2	RNF152,RNF187
M7	regulation of microtubule-based process	GO:0032886	0.0708651	3	TRIM36,EFNA5,CCDC39
M7	protein maturation	GO:0051604	0.0731417	3	APH1B,DDI2,CIDEB
M7	regulation of cell-matrix adhesion	GO:0001952	0.0847072	2	EFNA5,CDKN2A

## Sheet: RNA-seq
CLUSTER_NAME	CLUSTER_GENES
M1	ALG10,ANAPC15,ANKRD26,ANLN,ARHGAP11A,ARHGEF39,ASF1B,ATAD2,BRCA1,C18orf54,C1orf112,CCHCR1,CDC25A,CDC25B,CDC6,CDC7,CDK2,CENPH,CENPQ,CENPU,CEP152,CIT,CKAP2L,CNTRL,COMMD4,DDIAS,DEPDC1,DHFR,DIAPH3,DLGAP5,E2F1,E2F2,E2F8,ERCC6L,ESCO2,FAM111B,FAM122B,FAM161A,FAM72A,FANCD2,FGFR1OP,FIGNL1,GAS2L3,GINS2,HAUS8,HELLS,HMGB2,INCENP,IPO9,KIF14,KNL1,KPNA2,LRRCC1,MASTL,MCM2,MCM3,MCM8,MGME1,MKI67,MYBL1,MYBL2,MZT1,NC…
M2	ACE,ACVR2B,AGAP2,AMBP,ANO4,ANO5,ANOS1,APOLD1,AQP1,ARHGEF6,ARNT2,AS3MT,ASB2,BIN3,C16orf45,C2orf81,CA14,CCDC103,CCDC121,CCDC177,CCDC184,CCDC189,CCNA1,CEND1,CEP112,CEP126,CEP131,CEP250,CFAP57,CHRNB1,CHRND,CKM,CNIH2,COL2A1,CRABP2,CREB3,CTNND2,CX3CL1,DCT,DDC,DES,DGKG,DHRS2,DHX35,DOK7,DUSP13,DUSP27,DZANK1,EFNB3,EFR3B,EPM2A,ERBB3,ERC1,FICD,FRMD3,GPATCH4,HERC5,HIST1H2BJ,HPS4,HYDIN,ICA1,IGF2BP1,IGSF11,INS…
M3	ABHD3,ADAM9,AKTIP,ANKMY2,ANKRD13C,ARCN1,ARL13B,ARPC2,BORCS7,BTG3,C12orf75,C5orf15,CASP3,CCDC117,CCDC43,CCP110,CDC23,CDC37L1,CEBPG,CEMIP2,CEP57,CEP63,CLIP1,COPS4,DSE,EML4,ESF1,FAM114A2,FAM120A,FAM3C,FAM98A,FKTN,GCSH,GPN3,H2AFV,HACD3,HEG1,HPRT1,HSP90AB1,IPO5,ITGAV,KBTBD4,KLHL2,KLHL8,LAPTM4A,LCOR,LCORL,MAPK6,MBD4,ME1,MEAF6,MED1,MED8,MFSD1,MRS2,MTMR1,NECAP1,NEK4,NEK7,NSF,NSRP1,PDE4DIP,PDE6D,PDLIM5,PI…
CLUSTER_NAME	TERM_NAME	GO_ID	TERM_Q_VALUE	GENE_COUNT	TERM_GENES
M1	chromosome segregation	GO:0007059	1.15393e-11	16	SGO1,BRCA1,MKI67,INCENP,NDC80,KNL1,ZWINT,TRIP13,KIF14,NEK2,ANAPC15,CDC6,NCAPG,SLF1,SPC25,CENPQ
M1	nuclear chromosome segregation	GO:0098813	2.9373e-08	12	SGO1,ZWINT,NDC80,KNL1,TRIP13,KIF14,NEK2,ANAPC15,CDC6,NCAPG,SLF1,CENPQ
M1	mitotic nuclear division	GO:0140014	2.26102e-06	11	SGO1,MKI67,ZWINT,NDC80,TRIP13,KIF14,NEK2,ANAPC15,NCAPG,SLF1,CDC6
M1	nuclear division	GO:0000280	2.56912e-06	11	SGO1,MKI67,ZWINT,NDC80,TRIP13,KIF14,NEK2,ANAPC15,NCAPG,SLF1,CDC6
M1	mitotic sister chromatid segregation	GO:0000070	2.76914e-06	9	SGO1,ZWINT,NDC80,TRIP13,KIF14,ANAPC15,NCAPG,SLF1,CDC6
M1	organelle fission	GO:0048285	6.91297e-06	11	SGO1,MKI67,ZWINT,NDC80,TRIP13,KIF14,NEK2,ANAPC15,NCAPG,SLF1,CDC6
M1	sister chromatid segregation	GO:0000819	7.28633e-06	9	SGO1,ZWINT,NDC80,TRIP13,KIF14,ANAPC15,NCAPG,SLF1,CDC6
M1	regulation of mitotic cell cycle	GO:0007346	1.10189e-05	12	MKI67,ZWINT,CDC25B,NDC80,TRIP13,KIF14,E2F1,NEK2,ANAPC15,SLF1,CDC7,CDC6
M1	positive regulation of cell cycle process	GO:0090068	1.55506e-05	9	BRCA1,CDC25B,NDC80,KIF14,CIT,PLK4,SLF1,CDC7,CDC6
M1	DNA replication	GO:0006260	1.55506e-05	8	RAD51,RFC5,ESCO2,USP37,MCM2,MGME1,CDC7,RFC3
M1	regulation of chromosome segregation	GO:0051983	1.81623e-05	7	MKI67,NDC80,TRIP13,NEK2,ANAPC15,SLF1,CDC6
M1	regulation of DNA metabolic process	GO:0051052	2.33773e-05	11	RAD51,BRCA1,ESCO2,RFC5,RAD51AP1,FIGNL1,NEK2,RFC3,SLF1,CDC7,USP37
M1	cell cycle phase transition	GO:0044770	6.03832e-05	10	BRCA1,MASTL,NDC80,TRIP13,KIF14,E2F1,ANAPC15,CDC7,CDC6,USP37
M1	DNA-dependent DNA replication	GO:0006261	0.000117788	6	RAD51,RFC5,MCM2,MGME1,CDC7,RFC3
M1	mitotic cell cycle phase transition	GO:0044772	0.000127223	9	MASTL,NDC80,TRIP13,KIF14,E2F1,ANAPC15,CDC7,CDC6,USP37
M1	regulation of mitotic nuclear division	GO:0007088	0.000130929	7	MKI67,NDC80,TRIP13,NEK2,ANAPC15,SLF1,CDC6
M1	positive regulation of cell cycle	GO:0045787	0.000132898	9	BRCA1,CDC25B,NDC80,KIF14,CIT,PLK4,SLF1,CDC7,CDC6
M1	regulation of nuclear division	GO:0051783	0.000132898	7	MKI67,NDC80,TRIP13,NEK2,ANAPC15,SLF1,CDC6
M1	cytokinesis	GO:0000910	0.000186133	7	CDC25B,INCENP,KIF14,CIT,ANLN,CDC6,PRC1
M1	regulation of mitotic sister chromatid segregation	GO:0033047	0.000186133	5	NDC80,TRIP13,ANAPC15,SLF1,CDC6
M1	regulation of cell cycle phase transition	GO:1901987	0.000186269	8	BRCA1,NDC80,TRIP13,KIF14,E2F1,ANAPC15,CDC7,CDC6
M1	positive regulation of DNA metabolic process	GO:0051054	0.000500935	7	BRCA1,RAD51,RFC5,NEK2,SLF1,CDC7,RFC3
M1	regulation of sister chromatid segregation	GO:0033045	0.000500935	5	NDC80,TRIP13,ANAPC15,SLF1,CDC6
M1	regulation of mitotic cell cycle phase transition	GO:1901990	0.000500935	7	NDC80,TRIP13,KIF14,E2F1,ANAPC15,CDC7,CDC6
M1	centrosome cycle	GO:0007098	0.000500935	6	SGO1,HAUS8,PLK4,NEK2,CEP152,CDK2
M1	attachment of spindle microtubules to kinetochore	GO:0008608	0.000500935	4	SGO1,KNL1,NDC80,NEK2
M1	regulation of DNA replication	GO:0006275	0.000503891	5	RFC5,ESCO2,RFC3,CDC7,USP37
M1	microtubule organizing center organization	GO:0031023	0.000629848	6	SGO1,HAUS8,PLK4,NEK2,CEP152,CDK2
M1	regulation of mitotic metaphase/anaphase transition	GO:0030071	0.000681967	4	ANAPC15,NDC80,CDC6,TRIP13
M1	regulation of metaphase/anaphase transition of cell cycle	GO:1902099	0.000681967	4	ANAPC15,NDC80,CDC6,TRIP13
M1	regulation of chromosome organization	GO:0033044	0.000775038	8	BRCA1,PHF19,NDC80,TRIP13,NEK2,ANAPC15,SLF1,CDC6
M1	cell division	GO:0051301	0.000775038	7	CDC25B,INCENP,KIF14,CIT,ANLN,CDC6,PRC1
M1	metaphase/anaphase transition of mitotic cell cycle	GO:0007091	0.000775038	4	ANAPC15,NDC80,CDC6,TRIP13
M1	regulation of mitotic sister chromatid separation	GO:0010965	0.000775038	4	ANAPC15,NDC80,CDC6,TRIP13
M1	metaphase/anaphase transition of cell cycle	GO:0044784	0.000775038	4	ANAPC15,NDC80,CDC6,TRIP13
M1	mitotic sister chromatid separation	GO:0051306	0.000857696	4	ANAPC15,NDC80,CDC6,TRIP13
M1	positive regulation of cytokinesis	GO:0032467	0.000923052	4	KIF14,CIT,CDC25B,CDC6
M1	regulation of chromosome separation	GO:1905818	0.00101729	4	ANAPC15,NDC80,CDC6,TRIP13
M1	cell cycle checkpoint	GO:0000075	0.00116156	6	BRCA1,NDC80,TRIP13,E2F1,ANAPC15,ZWINT
M1	microtubule cytoskeleton organization	GO:0000226	0.00120686	9	SGO1,NDC80,GAS2L3,HAUS8,PLK4,NEK2,CEP152,CDK2,SPC25
M1	regulation of cytokinesis	GO:0032465	0.00129325	5	CDC25B,KIF14,CIT,CDC6,PRC1
M1	positive regulation of cell division	GO:0051781	0.00129325	4	KIF14,CIT,CDC25B,CDC6
M1	double-strand break repair via homologous recombination	GO:0000724	0.00144447	5	RAD51,BRCA1,RAD51AP1,FIGNL1,RAD54B
M1	recombinational repair	GO:0000725	0.00150793	5	RAD51,BRCA1,RAD51AP1,FIGNL1,RAD54B
M1	chromosome separation	GO:0051304	0.00163645	4	ANAPC15,NDC80,CDC6,TRIP13
M1	protein localization to kinetochore	GO:0034501	0.00167616	3	KNL1,NDC80,CENPQ
M1	regulation of DNA repair	GO:0006282	0.00212941	5	BRCA1,RAD51,RAD51AP1,FIGNL1,SLF1
M1	response to ionizing radiation	GO:0010212	0.00212941	5	BRCA1,FANCD2,RAD51,RAD51AP1,FIGNL1
M1	regulation of cell division	GO:0051302	0.00247656	5	CDC25B,KIF14,CIT,CDC6,PRC1
M1	regulation of response to DNA damage stimulus	GO:2001020	0.00274129	6	BRCA1,RAD51,DDIAS,RAD51AP1,FIGNL1,SLF1
M1	mitotic spindle assembly checkpoint	GO:0007094	0.00274129	3	ANAPC15,NDC80,TRIP13
M1	spindle assembly checkpoint	GO:0071173	0.00274129	3	ANAPC15,NDC80,TRIP13
M1	mitotic spindle checkpoint	GO:0071174	0.00274129	3	ANAPC15,NDC80,TRIP13
M1	spindle checkpoint	GO:0031577	0.00274129	3	ANAPC15,NDC80,TRIP13
M1	negative regulation of mitotic metaphase/anaphase transition	GO:0045841	0.00274129	3	ANAPC15,NDC80,TRIP13
M1	negative regulation of metaphase/anaphase transition of cell cycle	GO:1902100	0.00274129	3	ANAPC15,NDC80,TRIP13
M1	negative regulation of mitotic sister chromatid separation	GO:2000816	0.00274129	3	ANAPC15,NDC80,TRIP13
M1	negative regulation of chromosome separation	GO:1905819	0.00274129	3	ANAPC15,NDC80,TRIP13
M1	protein localization to chromosome, centromeric region	GO:0071459	0.00274129	3	KNL1,NDC80,CENPQ
M1	double-strand break repair	GO:0006302	0.00281673	6	BRCA1,RAD51,RAD51AP1,FIGNL1,SLF1,RAD54B
M1	regulation of protein localization to kinetochore	GO:1905340	0.00286895	2	NDC80,CENPQ
M1	positive regulation of protein localization to kinetochore	GO:1905342	0.00286895	2	NDC80,CENPQ
M1	regulation of double-strand break repair	GO:2000779	0.00286962	4	RAD51,SLF1,RAD51AP1,FIGNL1
M1	negative regulation of mitotic sister chromatid segregation	GO:0033048	0.00395363	3	ANAPC15,NDC80,TRIP13
M1	negative regulation of sister chromatid segregation	GO:0033046	0.00438613	3	ANAPC15,NDC80,TRIP13
M1	negative regulation of chromosome segregation	GO:0051985	0.00438613	3	ANAPC15,NDC80,TRIP13
M1	DNA recombination	GO:0006310	0.00490029	5	BRCA1,RAD51,RAD51AP1,FIGNL1,RAD54B
M1	regulation of double-strand break repair via homologous recombination	GO:0010569	0.00517098	3	RAD51,RAD51AP1,FIGNL1
M1	regulation of DNA-directed DNA polymerase activity	GO:1900262	0.00596593	2	RFC5,RFC3
M1	positive regulation of DNA-directed DNA polymerase activity	GO:1900264	0.00596593	2	RFC5,RFC3
M1	regulation of DNA-dependent DNA replication	GO:0090329	0.00624332	3	RFC5,CDC7,RFC3
M1	protein localization to chromosome	GO:0034502	0.00789373	4	KNL1,NDC80,SLF1,CENPQ
M1	negative regulation of mitotic nuclear division	GO:0045839	0.00789373	3	ANAPC15,NDC80,TRIP13
M1	negative regulation of nuclear division	GO:0051784	0.00828697	3	ANAPC15,NDC80,TRIP13
M1	response to radiation	GO:0009314	0.00843659	6	RAD51,FANCD2,CDC25A,BRCA1,RAD51AP1,FIGNL1
M1	negative regulation of cell cycle	GO:0045786	0.00929814	7	BRCA1,NDC80,TRIP13,E2F1,NEK2,ANAPC15,ZWINT
M1	cell cycle G2/M phase transition	GO:0044839	0.0100997	4	BRCA1,MASTL,CDC7,KIF14
M1	mitotic cell cycle checkpoint	GO:0007093	0.0100997	4	ANAPC15,NDC80,ZWINT,TRIP13
M1	negative regulation of cell cycle process	GO:0010948	0.0107953	5	BRCA1,NDC80,TRIP13,NEK2,ANAPC15
M1	negative regulation of chromosome organization	GO:2001251	0.0134071	4	BRCA1,ANAPC15,NDC80,TRIP13
M1	positive regulation of mitotic cell cycle	GO:0045931	0.013612	4	CDC7,CDC25B,NDC80,SLF1
M1	negative regulation of cell cycle phase transition	GO:1901988	0.0140588	4	BRCA1,ANAPC15,NDC80,TRIP13
M1	regulation of DNA recombination	GO:0000018	0.0145632	3	RAD51,RAD51AP1,FIGNL1
M1	centriole-centriole cohesion	GO:0010457	0.015353	2	SGO1,NEK2
M1	interstrand cross-link repair	GO:0036297	0.015353	2	RAD51,RAD51AP1
M1	regulation of spindle checkpoint	GO:0090231	0.0173207	2	ANAPC15,NDC80
M1	regulation of mitotic cell cycle spindle assembly checkpoint	GO:0090266	0.0173207	2	ANAPC15,NDC80
M1	regulation of mitotic spindle checkpoint	GO:1903504	0.0173207	2	ANAPC15,NDC80
M1	cellular protein-containing complex localization	GO:0034629	0.0173207	2	MZT1,NDC1
M1	mitotic cytokinesis	GO:0000281	0.018492	3	CIT,INCENP,ANLN
M1	cellular response to ionizing radiation	GO:0071479	0.0194557	3	RAD51,RAD51AP1,FIGNL1
M1	cellular response to radiation	GO:0071478	0.0195037	4	RAD51,CDC25A,RAD51AP1,FIGNL1
M1	centrosome duplication	GO:0051298	0.0198219	3	CDK2,CEP152,PLK4
M1	positive regulation of DNA biosynthetic process	GO:2000573	0.0208395	3	RFC5,RFC3,NEK2
M1	cytoskeleton-dependent cytokinesis	GO:0061640	0.0218811	3	CIT,INCENP,ANLN
M1	DNA repair	GO:0006281	0.0231195	6	RAD51,BRCA1,RAD51AP1,FIGNL1,SLF1,RAD54B
M1	intrinsic apoptotic signaling pathway in response to DNA damage	GO:0008630	0.0236255	3	BRCA1,DDIAS,E2F1
M1	metaphase plate congression	GO:0051310	0.0254664	3	KIF14,NDC80,CENPQ
M1	regulation of cell cycle G2/M phase transition	GO:1902749	0.0259942	3	BRCA1,CDC7,KIF14
M1	chromosome localization	GO:0050000	0.0259942	3	KIF14,NDC80,CENPQ
M1	establishment of chromosome localization	GO:0051303	0.0259942	3	KIF14,NDC80,CENPQ
M1	positive regulation of chromosome organization	GO:2001252	0.0262254	4	BRCA1,SLF1,PHF19,NEK2
M1	positive regulation of histone methylation	GO:0031062	0.0329026	2	BRCA1,PHF19
M1	positive regulation of chromosome segregation	GO:0051984	0.0329026	2	SLF1,CDC6
M1	G2/M transition of mitotic cell cycle	GO:0000086	0.0329197	3	KIF14,MASTL,CDC7
M1	negative regulation of organelle organization	GO:0010639	0.0330454	5	BRCA1,NDC80,TRIP13,NEK2,ANAPC15
M1	negative regulation of mitotic cell cycle	GO:0045930	0.0335896	4	ANAPC15,NDC80,ZWINT,TRIP13
M1	mitotic sister chromatid cohesion	GO:0007064	0.0353583	2	SGO1,SLF1
M1	cellular response to alcohol	GO:0097306	0.0383255	2	RAD51,BRCA1
M1	positive regulation of protein acetylation	GO:1901985	0.0405559	2	BRCA1,FAM161A
M1	regulation of cell cycle checkpoint	GO:1901976	0.0405559	2	ANAPC15,NDC80
M1	response to antineoplastic agent	GO:0097327	0.0430416	2	RAD51,BRCA1
M1	negative regulation of mitotic cell cycle phase transition	GO:1901991	0.0443209	3	ANAPC15,NDC80,TRIP13
M1	regulation of DNA biosynthetic process	GO:2000278	0.0522269	3	RFC5,RFC3,NEK2
M1	centriole replication	GO:0007099	0.0526321	2	CDK2,PLK4
M1	centriole assembly	GO:0098534	0.0551559	2	CDK2,PLK4
M1	cellular response to abiotic stimulus	GO:0071214	0.0622692	4	RAD51,CDC25A,RAD51AP1,FIGNL1
M1	cellular response to environmental stimulus	GO:0104004	0.0622692	4	RAD51,CDC25A,RAD51AP1,FIGNL1
M1	regulation of histone methylation	GO:0031060	0.062922	2	BRCA1,PHF19
M1	G1/S transition of mitotic cell cycle	GO:0000082	0.062922	3	KIF14,E2F1,USP37
M1	cell cycle G1/S phase transition	GO:0044843	0.0776651	3	KIF14,E2F1,USP37
M1	regulation of protein acetylation	GO:1901983	0.0783496	2	BRCA1,FAM161A
M1	sister chromatid cohesion	GO:0007062	0.0783496	2	SGO1,SLF1
M1	DNA biosynthetic process	GO:0071897	0.0829659	3	RFC5,RFC3,NEK2
M1	regulation of centrosome cycle	GO:0046605	0.0863238	2	PLK4,NEK2
M1	DNA conformation change	GO:0071103	0.0863238	3	RAD51,ASF1B,NCAPG
M1	regulation of G2/M transition of mitotic cell cycle	GO:0010389	0.0863238	2	KIF14,CDC7
M1	mitotic metaphase plate congression	GO:0007080	0.0867928	2	KIF14,NDC80
M1	response to alcohol	GO:0097305	0.0886934	2	RAD51,BRCA1
M1	positive regulation of DNA repair	GO:0045739	0.0886934	2	BRCA1,SLF1
M1	spindle organization	GO:0007051	0.0897069	3	NDC80,HAUS8,SPC25
M2	cilium assembly	GO:0060271	0.000923052	8	ZMYND10,CCDC103,KIF24,CEP131,KCTD17,PLA2G3,CEP250,CEP126
M2	cilium organization	GO:0044782	0.0010925	8	ZMYND10,CCDC103,KIF24,CEP131,KCTD17,PLA2G3,CEP250,CEP126
M2	muscle contraction	GO:0006936	0.00448433	6	PGAM2,NPPA,CHRNB1,TNNC2,SCN3B,STAC3
M2	dendrite morphogenesis	GO:0048813	0.00497279	3	CTNND2,MAP2,MAP6
M2	striated muscle contraction	GO:0006941	0.00686794	5	PGAM2,NPPA,TNNC2,SCN3B,STAC3
M2	muscle system process	GO:0003012	0.006955	6	PGAM2,NPPA,CHRNB1,TNNC2,SCN3B,STAC3
M2	neuromuscular synaptic transmission	GO:0007274	0.00789373	2	STAC3,CHRNB1
M2	regulation of cardiac muscle cell proliferation	GO:0060043	0.00789373	2	TP73,PIM1
M2	musculoskeletal movement	GO:0050881	0.0080293	3	CHRND,STAC3,TNNC2
M2	multicellular organismal movement	GO:0050879	0.0080293	3	CHRND,STAC3,TNNC2
M2	plasma membrane bounded cell projection assembly	GO:0120031	0.0080293	8	ZMYND10,CCDC103,KIF24,CEP131,CEP250,PLA2G3,KCTD17,CEP126
M2	cell projection assembly	GO:0030031	0.00828723	8	ZMYND10,CCDC103,KIF24,CEP131,CEP250,PLA2G3,KCTD17,CEP126
M2	microtubule cytoskeleton organization	GO:0000226	0.00884975	9	ZMYND10,CCDC103,KIF24,ULK4,CEP131,WDR62,CEP250,TPPP3,CEP126
M2	regulation of cardiac muscle tissue growth	GO:0055021	0.0134071	2	TP73,PIM1
M2	regulation of heart growth	GO:0060420	0.0134071	2	TP73,PIM1
M2	cardiac muscle cell proliferation	GO:0060038	0.0134071	2	TP73,PIM1
M2	striated muscle cell proliferation	GO:0014855	0.0167113	2	TP73,PIM1
M2	heart growth	GO:0060419	0.0194557	2	TP73,PIM1
M2	cardiac muscle tissue growth	GO:0055017	0.0194557	2	TP73,PIM1
M2	dendrite development	GO:0016358	0.0195907	3	MAP2,CTNND2,MAP6
M2	regulation of organ growth	GO:0046620	0.0227275	2	TP73,PIM1
M2	inner dynein arm assembly	GO:0036159	0.0227275	2	ZMYND10,CCDC103
M2	developmental growth	GO:0048589	0.0271195	4	CHRND,TP73,PIM1,BIN3
M2	muscle structure development	GO:0061061	0.0290048	5	PIM1,CHRNB1,CHRND,MYPN,TP73
M2	microtubule bundle formation	GO:0001578	0.0290048	3	TPPP3,ZMYND10,CCDC103
M2	postsynapse organization	GO:0099173	0.0329026	2	CHRNB1,CTNND2
M2	outer dynein arm assembly	GO:0036158	0.0329026	2	ZMYND10,CCDC103
M2	cGMP biosynthetic process	GO:0006182	0.0363378	2	AQP1,NPPA
M2	organ growth	GO:0035265	0.0404686	2	TP73,PIM1
M2	skeletal muscle contraction	GO:0003009	0.0532296	2	STAC3,TNNC2
M2	regulation of cardiac muscle tissue development	GO:0055024	0.0565665	2	TP73,PIM1
M2	negative regulation of protein dephosphorylation	GO:0035308	0.0565665	2	PPP1R16B,PPP4R4
M2	central nervous system development	GO:0007417	0.0568348	4	ARNT2,WDR62,MAP2,AQP1
M2	cyclic purine nucleotide metabolic process	GO:0052652	0.0608736	2	AQP1,NPPA
M2	striated muscle cell development	GO:0055002	0.0608736	2	MYPN,CHRNB1
M2	cyclic nucleotide biosynthetic process	GO:0009190	0.0637746	2	AQP1,NPPA
M2	cell morphogenesis involved in neuron differentiation	GO:0048667	0.0637746	3	MAP2,CTNND2,MAP6
M2	axonemal dynein complex assembly	GO:0070286	0.0637746	2	ZMYND10,CCDC103
M2	cGMP metabolic process	GO:0046068	0.0682332	2	AQP1,NPPA
M2	muscle cell development	GO:0055001	0.0682332	2	MYPN,CHRNB1
M2	muscle organ development	GO:0007517	0.0682332	3	CHRND,TP73,PIM1
M2	striated muscle tissue development	GO:0014706	0.0703108	3	CHRND,TP73,PIM1
M2	protein localization to centrosome	GO:0071539	0.0723315	2	CEP131,CEP250
M2	telencephalon development	GO:0021537	0.0766029	2	WDR62,AQP1
M2	protein localization to microtubule organizing center	GO:1905508	0.0766029	2	CEP131,CEP250
M2	muscle tissue development	GO:0060537	0.0783469	3	CHRND,TP73,PIM1
M2	positive regulation of cell cycle arrest	GO:0071158	0.0800692	2	TP73,INSM1
M2	purine ribonucleotide biosynthetic process	GO:0009152	0.0831379	3	PGAM2,AQP1,NPPA
M2	regulation of striated muscle tissue development	GO:0016202	0.0831379	2	TP73,PIM1
M2	regulation of muscle tissue development	GO:1901861	0.0831379	2	TP73,PIM1
M2	brain development	GO:0007420	0.0848413	3	ARNT2,AQP1,WDR62
M2	ribonucleotide biosynthetic process	GO:0009260	0.0857921	3	PGAM2,AQP1,NPPA
M2	endoplasmic reticulum unfolded protein response	GO:0030968	0.0857921	2	CREB3,FICD
M2	axoneme assembly	GO:0035082	0.0857921	2	ZMYND10,CCDC103
M2	monovalent inorganic cation transport	GO:0015672	0.0858992	5	KCNK3,AQP1,SLC1A2,NPPA,SCN3B
M2	ribose phosphate biosynthetic process	GO:0046390	0.0863238	3	PGAM2,AQP1,NPPA
M2	purine nucleotide biosynthetic process	GO:0006164	0.0863238	3	PGAM2,AQP1,NPPA
M2	supramolecular fiber organization	GO:0097435	0.0863238	6	COL2A1,KIF24,DES,VASP,MYPN,CEP126
M2	cellular component morphogenesis	GO:0032989	0.0863238	6	BIN3,MAP2,MAP6,SYNE3,MYPN,CTNND2
M2	purine-containing compound biosynthetic process	GO:0072522	0.0886934	3	PGAM2,AQP1,NPPA
M2	regulation of muscle organ development	GO:0048634	0.0929872	2	TP73,PIM1
M2	positive regulation of protein tyrosine kinase activity	GO:0061098	0.096957	2	ERBB3,DOK7
M3	posttranslational protein targeting to endoplasmic reticulum membrane	GO:0006620	0.00448433	2	SEC62,SEC63
M3	protein localization to endoplasmic reticulum	GO:0070972	0.00448433	3	SEC62,ANKRD13C,SEC63
M3	transcription initiation from RNA polymerase II promoter	GO:0006367	0.0092636	3	TAF12,MED1,TAF7
M3	protein targeting to ER	GO:0045047	0.0093968	2	SEC62,SEC63
M3	keratinocyte differentiation	GO:0030216	0.0171305	3	ROCK1,ADAM9,MED1
M3	establishment of protein localization to endoplasmic reticulum	GO:0072599	0.0179339	2	SEC62,SEC63
M3	epidermal cell differentiation	GO:0009913	0.0236255	3	ROCK1,ADAM9,MED1
M3	receptor metabolic process	GO:0043112	0.0244969	4	TFRC,NSF,ITGAV,ANKRD13C
M3	regulation of receptor biosynthetic process	GO:0010869	0.0244969	2	ITGAV,ANKRD13C
M3	DNA-templated transcription, initiation	GO:0006352	0.0254984	3	TAF12,MED1,TAF7
M3	regulation of keratinocyte differentiation	GO:0045616	0.0290048	2	ROCK1,MED1
M3	negative regulation of mRNA processing	GO:0050686	0.0290048	2	SRSF4,RNF20
M3	regulation of dephosphorylation	GO:0035303	0.0305413	4	MTMR1,RRP1B,ROCK1,HSP90AB1
M3	receptor biosynthetic process	GO:0032800	0.0317968	2	ITGAV,ANKRD13C
M3	epidermis development	GO:0008544	0.0394761	3	ROCK1,ADAM9,MED1
M3	regulation of epidermal cell differentiation	GO:0045604	0.0394761	2	ROCK1,MED1
M3	regulation of mRNA processing	GO:0050684	0.0416666	3	NSRP1,SRSF4,RNF20
M3	histone modification	GO:0016570	0.0422636	6	MEAF6,TAF12,SUDS3,WDR82,RNF20,TAF7
M3	positive regulation of DNA metabolic process	GO:0051054	0.0424855	4	NEK7,TFRC,HSP90AB1,CEBPG
M3	covalent chromatin modification	GO:0016569	0.0443209	6	MEAF6,TAF12,SUDS3,WDR82,RNF20,TAF7
M3	skin development	GO:0043588	0.0450056	3	ROCK1,ADAM9,MED1
M3	centriole replication	GO:0007099	0.053896	2	CCP110,CEP63
M3	regulation of epidermis development	GO:0045682	0.053896	2	ROCK1,MED1
M3	peptidyl-lysine modification	GO:0018205	0.0562213	5	MEAF6,TAF12,WDR82,GCSH,TAF7
M3	centriole assembly	GO:0098534	0.0565665	2	CCP110,CEP63
M3	mucopolysaccharide metabolic process	GO:1903510	0.0594227	2	DSE,CEMIP2
M3	positive regulation of telomerase activity	GO:0051973	0.0637746	2	NEK7,HSP90AB1
M3	transition metal ion transport	GO:0000041	0.0637746	2	TFRC,SLC30A9
M3	establishment of endothelial barrier	GO:0061028	0.0700254	2	RAP2C,ROCK1
M3	mitochondrial transport	GO:0006839	0.0703701	3	MRS2,SLC25A24,PMAIP1
M3	endothelial cell development	GO:0001885	0.0762025	2	RAP2C,ROCK1
M3	protein targeting to membrane	GO:0006612	0.0762025	2	SEC62,SEC63
M3	regulation of phosphatase activity	GO:0010921	0.0776651	3	RRP1B,ROCK1,HSP90AB1
M3	cell adhesion mediated by integrin	GO:0033627	0.0807726	2	ADAM9,ITGAV
M3	regulation of phosphoprotein phosphatase activity	GO:0043666	0.0831379	2	ROCK1,HSP90AB1
M3	glycosaminoglycan metabolic process	GO:0030203	0.0831379	2	DSE,CEMIP2
M3	histone acetylation	GO:0016573	0.0847783	3	MEAF6,TAF12,TAF7
M3	epithelial cell differentiation	GO:0030855	0.0847783	4	RAP2C,MED1,ADAM9,ROCK1
M3	regulation of telomerase activity	GO:0051972	0.0848413	2	NEK7,HSP90AB1
M3	mRNA processing	GO:0006397	0.0849528	4	NSRP1,RNGTT,SRSF4,RNF20
M3	cellular response to growth factor stimulus	GO:0071363	0.0863238	5	CASP3,CEP57,ADAM9,MED1,HSP90AB1
M3	internal peptidyl-lysine acetylation	GO:0018393	0.0863238	3	MEAF6,TAF12,TAF7
M3	endomembrane system organization	GO:0010256	0.0863238	4	AKTIP,REEP3,PDE4DIP,YWHAZ
M3	cell-cell adhesion	GO:0098609	0.0867928	5	ITGAV,ROCK1,ADAM9,PDLIM5,TFRC
M3	erythrocyte differentiation	GO:0030218	0.0886934	2	CASP3,MED1
M3	internal protein amino acid acetylation	GO:0006475	0.0893757	3	MEAF6,TAF12,TAF7
M3	intracellular protein transport	GO:0006886	0.089625	5	IPO5,NSF,SEC62,SEC63,STYX
M3	peptidyl-lysine acetylation	GO:0018394	0.0898314	3	MEAF6,TAF12,TAF7
M3	mRNA metabolic process	GO:0016071	0.0898314	5	UPF2,NSRP1,RNGTT,SRSF4,RNF20
M3	response to growth factor	GO:0070848	0.0911764	5	CASP3,CEP57,ADAM9,MED1,HSP90AB1
M3	aminoglycan metabolic process	GO:0006022	0.0929872	2	DSE,CEMIP2
M3	erythrocyte homeostasis	GO:0034101	0.0960111	2	CASP3,MED1
M3	negative regulation of mRNA metabolic process	GO:1903312	0.0960111	2	SRSF4,RNF20

## Sheet: Shared module terms
chromosome segregation	GO:0007059
DNA replication	GO:0006260
positive regulation of DNA metabolic process	GO:0051054
cell cycle checkpoint	GO:0000075
microtubule cytoskeleton organization	GO:0000226
protein localization to kinetochore	GO:0034501
regulation of response to DNA damage stimulus	GO:2001020
protein localization to chromosome, centromeric region	GO:0071459
negative regulation of nuclear division	GO:0051784
interstrand cross-link repair	GO:0036297
DNA repair	GO:0006281
centriole replication	GO:0007099
centriole assembly	GO:0098534
microtubule cytoskeleton organization	GO:0000226
endoplasmic reticulum unfolded protein response	GO:0030968
purine nucleotide biosynthetic process	GO:0006164
supramolecular fiber organization	GO:0097435
purine-containing compound biosynthetic process	GO:0072522
receptor metabolic process	GO:0043112
regulation of mRNA processing	GO:0050684
positive regulation of DNA metabolic process	GO:0051054
centriole replication	GO:0007099
centriole assembly	GO:0098534
transition metal ion transport	GO:0000041
mRNA processing	GO:0006397
endomembrane system organization	GO:0010256
erythrocyte differentiation	GO:0030218
intracellular protein transport	GO:0006886
mRNA metabolic process	GO:0016071
erythrocyte homeostasis	GO:0034101
negative regulation of mRNA metabolic process	GO:1903312
