# Supplementary material for: The RNA-Binding Protein Musashi1 Regulates a Network of Cell Cycle Genes in Group 4 Medulloblastoma
Source: Cells. 2021 Dec 25;11(1):56. doi: 10.3390/cells11010056 (PMC8750343; doi:10.3390/cells11010056)
Supplement: Supplementary file 1 [file cells-11-00056-s001.zip › cells-1410433 supple/Sup Material/Table S5.xlsx]

## Sheet: Data
Table S5. List of genes that were characterized as biomarkers of different subtypes of MB according to Hovestadt et al., 2019 [9].
Genes specifically expressed in neuron-like cells grup 3/4		Group 3/4 A		Group 3/4 B		Group 3/4 C			MSI1 Targets		Downregulated
NRN1		TOP2A		EEF1A1		STMN2			TMPO		NEK2
EOMES		RRM2		EIF3E		ASTN2			RAD51AP1		DHFR
RALYL		CDK1		CDHR1		GPM6A			ASF1B		BRCA1
C12orf5		NUSAP1		SERPINF1		ABCC9			MAD2L1		WDR76
CDH18		KIFC1		PRAME		SHISA9			RRM2		RRM2
KHDRBS2		KIF11		PABPC1		ORC4			PTTG1		GINS2
MLLT3		ZWINT		GNB2L1		H3F3B			FBXO5		HELLS
MPP3		TACC3		MYC		TUBA1A			HMGB2		UHRF1
LINGO2		BIRC5		TSPO		CLIP3			PBK		ZWINT
DLGAP1		TK1		HLX		METTL21A			SFT2D3		NCAPG
TNIK		NUF2		FTL		RTN1			LUZP6		FANCD2
SNCAIP		TPX2		NACA		TMEM212			AC046185.1		HMGB2
PTHLH		CDCA5		EIF3H		CADM3			AC093899.2		ATAD2
AP5M1		PKMYT1		SLC1A7		CELF4			AC005943.1		PRC1
LINC00478		SPAG5		LDHB		SOX4			AC099850.2		ASF1B
LMX1A		UBE2C		LAPTM4B		ODF2L			TMEM265		RAD51
ZBTB18		PRC1		DPP7		L2HGDH			AC021660.3		CDC6
DDX31		TYMS		TKT		MTSS1			AL049629.2		RAD51AP1
RPGRIP1		HJURP		HIST1H2AC		TUBB2B			TMEM35B		NUF2
FBXL21		KIF2C		COX7C		LPP			SPHAR		ESCO2
RPH3A		NDC80		SDC2		CHGB			MAL2		PSMC3IP
KIAA0195		CKAP2L		BTF3		CXADR			REP15		PBK
CHGB		AURKB		TOP1MT		STXBP1			ARL6IP1		KPNA2
GRM8		ESCO2		DCN		MYT1L			RPL17-C18orf32		CKAP2L
DGKB		CCNA2		PPA1		ZIC1			MSANTD3-TMEFF1		NDC80
MTUS1		PBK		IFITM3		SYT11			ATP6V1G1		HAUS8
NBEA		UHRF1		LY6E		MAP2			NAP1L5		SLC4A8
UNC5D		MELK		NPM1		MAB21L3			CIDEB		SV2A
DACH1		KIF23		UQCRB		TUBB2A			SCOC		DCAF12
PDE4B		MLF1IP		GSTP1		ZBTB20			NGF		STXBP1
EBF1		NCAPG		GAS5		KCNQ1OT1			PMAIP1		KIF1C
SLC6A3		KIAA0101		RPL13		LOC100131257			SYNPR		TRIP13
NNAT		MXD3		RPL13A		UGDH-AS1			RAB8B		DUSP3
MTSS1		TROAP		RPL5		LOC646214			TMED7		HEG1
SKA2		FANCI		RPS14		MALAT1			ARL2BP		C5orf15
DRAXIN		ASF1B		RPL41		LOC643406			ACTR2		NEIL2
SH3BP5		BUB1B		RPS2		MEG3			HSBP1		REEP5
ESYT2		CLSPN		RPL10A		ANKRD20A9P			PKIB		INCENP
PTCHD2		RAD51AP1		RPL34		ARHGEF26-AS1			ELMOD2		MSI1
		FANCD2		RPL7		REXO1L1			CDC42		TBC1D10B
		SGOL1		RPS23		PTPRS			LAMTOR3		WSB2
		SMC4		RPL35A		SERINC1			HSPA13		MEST
		MAD2L1		RPS18		SPTAN1			RAB11A		MYBL1
		CENPM		RPL37		TMEM59L			ARL6IP5		DLST
		ORC6		RPL29		PTCHD2			DNER		COMMD4
		EXO1		RPL15		MAPT			TRAPPC6B		PARVB
		CENPF		RPS7		SPOCK2			FANCF		PMAIP1
		BRCA1		RPL18A		DPYSL3			UBE2D1		IGF2BP1
		UBE2T		RPL12		GLIPR1L2			SELENOT		ITGB1
		CDCA8		RPL27A		IGFBPL1			SH3BGRL		TAF7
		HMGB2		RPL8		TRIM9			GNG2		RNF20
		ATAD2		RPS8		LPAL2			VAMP7		MAP6
		WDR76		RPS3		KIF1B			LIN7C		YWHAZ
		DTL		SNHG8		UGT8			TMEM263		KCNK3
		SKA3		RPL18		KCNA1			SLC39A12		RAP2C
		CDC45		RPL32		UNC5D			MZT1		BAZ1B
		HELLS		RPL31		CADPS			ANKEF1		SELENOI
		TTK		C17orf76-AS1		RBFOX2			BOLA2		UFM1
		NCAPG2		RPL26		SV2B			STARD4		SKP2
		DHFR		RPS28		ABLIM1			BCAT1		MED1
		FAM64A		RPS12		LINC00599			SCAMP1		SLC25A24
		NEK2		RPL3		DYNC1I1			YAP1		NME4
		CDC6		RPS19		NFIA			TMEM200A		MCM3
		ECT2		RPS27		RALYL			AZIN1		NRSN2
		DEPDC1B		RPL17		TUBB3			RBM18		NSF
		CENPK		RPL30		FNBP1			NDUFAF4		FAM3C
		CCNB2		RPL28		NFIB			GTF2A1L		RPA1
		KIAA1524		RPS3A		MAB21L1			GCSH		TUBGCP2
		ATAD5		RPL37A		NEK5			TSPAN3		KLHDC8B
		NCAPD2		RPL7A		LUC7L3			STOM		MRS2
		DSN1		RPL9		NREP			TMEM230		SEC22C
		CENPN		RPL4		ST18			GMFB		NEMP1
		KNTC1		RPS6		EXPH5			SDCBP		NQO1
		RAD51		RPL11		ZBTB18			TCEA1		CLASP1
		KIF22		RPL14		FGF5			ZNF664		CTDSPL2
		TMPO		RPS27A		ORAI2			SCML1		ABAT
		HMGN2		RPS15A		MBOAT1			GOLT1B		MZT1
		CDKN3		RPS11		SETBP1			ANKRD46		TMEM263
		EZH2		RPS29		TMEM130			RAC1		ARHGAP11A
		FBXO5		RPS25		TRPM3			MED4		SASH1
		RACGAP1		SNHG5		GNRHR2			ARPP19		HSP90AB1
		PTTG1		RPS9		CFLAR			ADCYAP1		MAPK6
		KIF18B		RPLP0		TTC3			MIER3		EML4
		PLK1		RPL24		KIDINS220			YPEL5		RRP1B
		KPNA2		RPL22		DPYSL4			TOMM20		SLC39A14
		PCNA		RPL19		CDH18			SINHCAF		HPRT1
		OIP5		RPS13		ABCC8			SLC39A6		SLC30A9
		PSMC3IP		RPL36		NTRK3			SEC14L1		KATNAL1
		CDC20		EPB41L4A-AS1		ATP6V0A1			PCP4L1		ABI2
		SMC2		RPL23		TERF2IP			CCDC126		SYT11
		TUBA1B		RPS5		DLGAP1			AC098484.3		MTA2
		LIG1		RPS17		LINC00461			ATP6AP2		RFX7
		GMNN		RPL6		CHRM3			C4orf3		B4GALT5
		HIST1H1B		RPS24		LHX1			INA		BMPR2
		MIS18BP1		RPS16		APP			CEP19		SMARCD2
		GINS2		RPL35		SRGAP3			C4orf46		MTMR12
		DNMT1		RPS10		KCNH7			DCK		FAM111B
		FANCA		RPS20		XKR9			CHMP2B		TXNL4A
		CDCA3		RPLP2		GRIA2			PCMT1		H2AFV
		HAUS8		NME2		ARRDC3-AS1			GPAT3		RRAGD
									LGALSL		CDK6
									USP14		CDC7
									FYTTD1		MYL6
									CDK6		ANOS1
									MOB4		MMAB
									MRPL50		PDE6D
									TRPC5OS		ADAM9
									ZBTB33		CBX6
									EIF1AX		ENAH
									NXT2		CIT
									STC1		FKTN
									SRP14		MTMR1
									SPIN4		FRMD3
									MSANTD4		IFNAR1
									ERH		IPO9
									RBM8A		TBC1D5
									CRYZ		MTURN
									RNF219		COL2A1
									TMEM123		KIF14
									SPCS2		DEPDC1
									TADA1		PIGS
									CHRDL1		PPTC7
									SKA2		PDE4DIP
									NDFIP1		E2F2
									RNF11		ZDHHC13
									PPP1CB		KIF1B
									HIGD1A		ROCK1
									TMEM167A		FAM120A
									LNPEP		NRM
									CCSAP		LAPTM4A
									CYP1B1		SUDS3
									ARL5B		NEK4
									TMEM33		E2F1
									BCAS2		RNGTT
									AMD1		GPATCH4
									NOX1		PPP1R16B
									TMEM267		ARCN1
									HPRT1		RIMS4
									IL6ST		DCTN1
									FAM72B		IPO5
									LAPTM4B		KNL1
									SRP9		HPS4
									CD164		VEZT
									PGRMC1		MGLL
									NREP		MCM8
									SLC16A1		RNF8
									YEATS4		STK35
									GTF2A1		MESD
									GCH1		CNTRL
									C1orf198		MCM2
									RRM2B		CTNND2
									RNF2		SGCB
									APH1B		TMEM19
									VMA21		FGFR1OP
									BAG4		SENP2
									CLIC4		SLC25A40
									HINT3		TMEM170A
									FAM199X		CDC23
									SYNCRIP		MAP2
									ITGAV		SMCHD1
									CEBPG		SPC25
									TROVE2		CEMIP2
									KBTBD8		COQ9
									CMPK1		ERBB3
									KLHL23		UHMK1
									ISCA1		NSRP1
									TGFBR1		ANTXR1
									CMTM6		RTKN2
									BNIP3L		NECAP1
									CFAP97		TFRC
									LAMTOR5		UQCC3
									LBR		KLHL2
									RCN2		SRSF4
									CCND1		BTG3
									MBNL1		FADS1
									RBM24		CHRND
									PRKAR1A		HACD3
									SREK1IP1		AIF1L
									DDIT4L		MKI67
									PHF5A		THADA
									CENPH		TBC1D13
									CDK2AP1		SEC62
									TIPRL		QSER1
									ITM2B		AGAP2
									ZNF770		SLC9A6
									PRELID3B		HERC5
									PHF10		ZFP91
									PDIK1L		RAB6B
									VAMP2		TSN
									NAB1		CCP110
									REEP1		LUZP2
									CDK2		ST8SIA3
									CETN3		WWTR1
									STYX		USP37
									SNX16		PRKAA2
									FAM3C		NES
									SNRPG		VANGL1
									UBE2E3		NFATC2IP
									FAM107B		MED8
									PELI1		MAP3K9
									CCNT1		DNMBP
									PPP3R1		CEP63
									ZDHHC9		NETO2
									B4GALT1		GJC1
									ZCCHC10		ITGAV
									SPTSSA		WDR82
									CGGBP1		MTMR10
									FAM98B		IPO8
									NDUFC1		TRANK1
									CCNG2		RPL26
									AASDHPPT		SPA17
									ACP1		ARPC2
									TNFRSF19		CTDSP2
									PKIA		ERC1
									B3GNT2		PRRC1
									ZBTB6		SEC63
									SCD		UPF2
									ZBTB41		ACVR2B
									B4GALT6		NAPB
									SPOCK1		CEP152
									LIMS1		TTPAL
									FAM72A		MFSD1
									HNRNPA3		RSAD1
									TTC33		CLIP1
									IGFBPL1		CCHCR1
									C2orf49		DSTYK
									TM9SF3		KLHL23
									NUDT21		ANKFY1
									DEK		PLK4
									EIF2S1		LRCH2
									UBE2E1		ZNF367
									SH3BGRL2		IGSF11
									MOB1A		CDC25B
									CENPQ		CCDC117
									DR1		ANLN
									WDFY1		B4GALT6
									ARMT1		ZNF853
									SLC25A46		FAM161A
									CREBL2		RAB3IP
									YIPF6		C12orf49
									AL109811.4		TPPP3
									LACTB2		MSRB3
									BTG3		CDC25A
									PLA2G7		UNC45B
									ZNF720		TMEM248
									RB1		RPP14
									ERRFI1		SPECC1L
									SMIM13		TCEANC2
									ABHD13		FSD1L
									LAMP2		MEAF6
									C21orf91		COPS4
									PYGO1		MRLN
									CALU		TULP4
									PTP4A1		FAM98A
									VAMP4		RILPL2
									OGFRL1		TAGLN2
									HSDL1		ICA1L
									PDCL		PBX1
									TSNAX		CENPQ
									TRUB1		RHPN2
									TAF9B		POLA2
									DYNLT3		KIF3C
									RIT1		FAM102B
									NAPB		AKTIP
									HSPA14		LCOR
									PPM1L		PDLIM5
									PPAT		CEP97
									FHL1		MYBL2
									MTPN		PAQR4
									PFN2		NDC1
									NDFIP2		CHRNB1
									TNPO1		TET2
									CFL2		INSM1
									KLF5		WDR62
									RRP15		KCTD20
									PITPNB		TMEM231
									PPP1R17		PHF19
									PPIL1		USP46
									SERINC1		PRDM8
									RFK		PASK
									ENPP4		CEBPG
									STMP1		TXNDC15
									ARL1		PLEKHA6
									ATP6V1G2		OAS3
									ZBTB26		RFC3
									CDKN2A		LCORL
									DDAH2		PITPNM1
									HNRNPH2		ZNF660
									RAP2C		RNF182
									PREPL		GPN3
									ARL8B		HDAC5
									POLR2M		KLHL8
									LIX1L		NEK7
									RAB18		TFAM
									PCLAF		LDAH
									ARMCX3		RFC5
									LYSMD3		CENPU
									RALGPS2		CEP89
									SDC4		CEP57
									ID4		TASP1
									NDUFA5		TTC33
									SLC25A24		CDK2
									SNX24		RB1CC1
									AP1AR		CCNA1
									CBLL1		KBTBD4
									MOB1B		SSH2
									RSBN1		USP54
									BPGM		MGME1
									AC068631.2		E2F8
									C10orf88		FAM122B
									NEK7		TSPYL4
									NUTF2		ANO5
									PERP		PRUNE2
									NUDT15		CASP3
									FAM217B		SLC25A44
									PRPS1		VXN
									DPY19L1		SLC1A2
									DYNLL2		FAM72C
									INSIG2		RNF141
									ZC2HC1A		GCSH
									H1F0		SYNJ2BP
									CDC7		TAF13
									PNN		ANKRD13C
									CBX1		UBXN8
									LRRC40		C16orf45
									TDG		MBD4
									TMEM106B		ACD
									PNRC2		KLF11
									PEBP1		B3GALT6
									DNAJB4		BORCS7
									KCNK1		CYP2U1
									TVP23B		DZANK1
									FBXL3		MYLPF
									MAP1LC3B		PMS2
									POC1B-GALNT4		B3GALNT1
									SOCS5		PARP11
									PRKAR2B		STX12
									COPZ1		CCDC43
									CNTNAP2		PPP1R17
									DCTN4		CEND1
									LRCH2		CDKN2D
									TENT5C		MOSPD2
									MAGEA2B		STYX
									ZWILCH		CENPH
									PAWR		UBE2Q2
									C5orf22		SRL
									YY2		C1orf112
									MANEA		ZNF430
									PNPLA8		REEP3
									GLO1		ANKRD26
									TAF13		RPAP3
									PPM1B		C12orf75
									PHF6		S100PBP
									BLOC1S5		CREB3
									SYPL1		CNIH2
									NPNT		EHD4
									ZNF697		DLGAP5
									EIF4A2		PI4K2B
									ARF1		2021-09-04
									OXR1		ZC3H8
									TIGD2		CDC37L1
									GPD1L		MSANTD3
									ETNK1		LMLN
									SUMO2		MPP2
									ALG10B		PPP1R26
									SLC5A3		SHCBP1
									KCTD12		DIAPH3
									NIPSNAP1		PLA2G3
									ZNF181		ANAPC15
									LMBRD2		FAM72A
									HOXA13		ESF1
									UBE2K		POC1A
									CXADR		ZDHHC23
									C1orf74		IFT81
									CXCR4		MGAT4A
									P2RY1		SGPP1
									OSTC		C2orf81
									GABARAPL2		LMO7
									PAFAH1B2		VCPIP1
									SMIM15		SRSF12
									GNB4		RASGEF1A
									TRPC1		STAC3
									TBL1XR1		KIF24
									RNF187		MASTL
									MRPL42		JPH4
									SSX2IP		NT5DC3
									PPP6C		TTC30B
									ZMAT3		TCP11L1
									NMD3		TMEM60
									RSL24D1		FAM227A
									KLF10		BVES
									CNIH1		CEP250
									PTAR1		ARRDC4
									NCEH1		PCYOX1L
									SLC39A10		VASP
									NDUFB3		TUSC2
									ZDHHC21		LRRC49
									KLHL28		SIX4
									SPCS3		LHFPL3
									AEBP2		NME5
									FAM72C		TCTN2
									AP5M1		EFNB3
									ATF1		TEKT2
									KLHL24		TAF12
									UPF3B		CEP131
									ENC1		DHX35
									PAK2		IPP
									LIN7A		SV2C
									KITLG		WDR37
									BCAP29		KIAA0895
									TRMT10A		CDC26
									CLDN12		MMP16
									AP1S2		ICA1
									SGPP1		FAM114A2
									RGMB		POLR3F
									SNU13		SFXN5
									SUB1		SLC16A10
									CYCS		TMEM107
									RAB31		ST3GAL3
									ST6GALNAC3		HYDIN
									IMPAD1		ARHGEF39
									ATPAF1		CEP112
									C8orf33		JAKMIP2
									RAB21		CEP70
									CRABP1		TMEM35B
									NEUROD4		C1orf216
									BNIP2		MYO3B
									PIFO		TTC21A
									EIF1B		ZNF787
									TMEM248		TAGLN3
									ORMDL3		PIM1
									PRNP		CA14
									VHL		IQCD
									AKIRIN1		TP73
									HERPUD1		STOX1
									TXNDC16		SLF1
									ATAD1		CCDC189
									WWTR1		ARL13B
									ARL4A		ZNF620
									PDE1C		FAM72D
									TMBIM6		DGKG
									PPM1A		ERCC6L
									CCDC121		PKIG
									SEL1L		FAM229B
									MBLAC2		CCDC184
									ZFAND1		TMEM200C
									TMCO1		SERTAD4
									NR1D2		C18orf54
									ALG10		TPST1
									MIB1		ZNF680
									PHYHIPL		AC104662.2
									GON7		ZMYND10
									TSPAN6		SYNM
									RBMS1		MED10
									CELF2		TNNI1
									TMED10		MFSD2B
									FSTL1		C10orf71
									ZNF302		VWA5B2
									CEBPZOS		ARNT2
									TMEM41B		KLHL11
									RNF152		ARHGEF6
									IMPA1		FAM72B
									DDX3X		CCDC177
									SLC30A1		EPM2A
									ACSL4		LRRC10B
									UGT1A7		SGO1
									UBE2J1		PPP4R4
									DCP1A		SPATA6
									RBPJ		CCDC103
									NUDT4		PIGH
									RAB1A		DSE
									MMGT1		CCDC188
									AL132780.3		ALG10
									ABRACL		TRIL
									ZNF354C		LRRC8C
									CD24		ZNF214
									TWSG1		AC068631.2
									EPC2		ZNF138
									WDR82		SYNE3
									IDS		DCT
									PGM2L1		TTC30A
									TSC22D3		C5
									EDEM3		FAM187A
									PLAC1		SERPINE2
									LNX2		FICD
									LNPK		NPPA
									PPP2CA		DHRS2
									IPMK		ABHD3
									ZNF420		ANO4
									KCTD10		FIGNL1
									TMEM169		FUT4
									EIF2AK3		DES
									LIN52		TEX9
									ATXN7L3B		ZNF486
									STK26		LDB3
									PLS3		DDIAS
									TMEM50A		NPHP1
									C11orf71		AS3MT
									FANCL		SAMD15
									LCLAT1		RAD54B
									LSM5		TNNC2
									C5orf15		BIN3
									PEA15		AC093512.2
									FNBP1L		SMCO4
									NFIA		ANKMY2
									CHCHD2		SLC29A3
									TRIM23		CKM
									ARL6IP6		LRRCC1
									RNF38		SLC25A30
									FEM1B		APOLD1
									MEX3C		PTS
									C16orf72		ME1
									ACAP2		EFR3B
									RNF182		MAP7D2
									BBS10		DOK7
									KIAA0408		MFSD6
									GPM6B		CEP19
									DENR		KCTD17
									LOX		MAK
									MXRA7		RNF112
									SNRK		SPAG1
									ANP32E		SNTB1
									SFXN1		SLC41A2
									ACTR6		ASB2
									CCDC113		TMEM56
									GLRX2		GAS2L3
									YWHAQ		OSBPL10
									OSBPL8		CRABP2
									TSPAN13		AC093899.2
									PNMA8A		FRMD5
									TSPAN12		ABCG1
									NIPA1		AMBP
									THAP2		USP18
									GRPEL2		PGAM2
									PGAP1		ZNF215
									NSUN3		TMEM121B
									BTBD1		STXBP5L
									ARF4		TTC25
									ARL5A		AL132780.3
									SERTM1		MED12L
									PTTG1IP		NLRP1
									COX15		DUSP13
									LIPA		MYPN
									LGR4		OSCP1
									KRAS		CCDC121
									SCD5		SCN3B
									TFAM		TMEM130
									RYBP		TRIM59
									ACSL3		CEP126
									CCNA1		AQP1
									DESI2		KIF5C
									PPIG		DUSP27
									SIKE1		ZNF730
									TMEM245		CFAP57
									TMOD2		DDC
									DPY19L4		RND2
									HDHD2		SLC26A4
									SLC2A12		AC011462.1
									NUDT12		ZNF20
									LANCL1		PCARE
									C16orf87		PBX4
									UBE2G1		RGPD1
									SDE2		MYO18B
									POLR2D		ACE
									LEPROTL1		RAB4B
									SELENOK		CX3CL1
									CPLX2		NR1H3
									TMEM170B		SYNPO2L
									CBFB		ULK4
									SELENOI		KCNMB1
									EPM2AIP1		AL049697.1
									GPC4		PNPLA4
									WRB		HSD17B6
									ANKRD42		TIGD4
									SERTAD4		HIST1H2BJ
									UBL3
									CASP3
									MMADHC
									TRIQK
									AK4
									TMEM65
									XIAP
									INPP5A
									UBE2N
									GXYLT1
									SETD7
									MEF2A
									UPRT
									RBMX2
									PRDX3
									CD47
									RWDD4
									SNAP23
									C5orf24
									CBR4
									SRSF8
									IL17RB
									TIFA
									ZFAND5
									UGCG
									SFRP1
									RAB10
									FAM76B
									RBMXL1
									PEG10
									SIRT1
									C1orf216
									SPIN1
									NDUFC2
									RAB39B
									TCEAL9
									LARP4
									ZNF670
									PPP2R2C
									THAP10
									SCRN1
									UBE2B
									PPP4R2
									ZFAND3
									SAV1
									NAMPT
									RNF146
									DUSP6
									BMT2
									TWNK
									VEZF1
									EPDR1
									SLC6A15
									ZNF322
									RAB11FIP2
									EAF1
									EBF1
									MTX3
									SH3BP5
									ERO1B
									DCP2
									LUZP2
									SLC39A14
									MTMR6
									CAAP1
									ARL15
									KPNA4
									IMPACT
									RPRD1A
									STX7
									RAB3C
									PRRG1
									ACADM
									EFNA5
									PLEKHA3
									FOPNL
									GNPNAT1
									ACYP1
									TMEM242
									ZNF281
									MAPK1IP1L
									RPIA
									CISD2
									SNRNP48
									MFSD14A
									CTDSPL2
									SLC25A40
									RAB14
									GGH
									QSER1
									FAM133B
									SPCS1
									TTC30A
									PLPP6
									SLC9A6
									RAP1A
									TMTC3
									DPH3
									TWF1
									CHM
									SCARB2
									HOXC10
									CNIH4
									EIF5A2
									TCF7L2
									PIP4P2
									DERL1
									EIF4G2
									TMEM87B
									FBXO33
									B3GLCT
									MAN1A1
									PABPC1L2A
									KCNE2
									UBR7
									SNX1
									SRSF1
									HMGCS1
									UBE2L6
									MPZL1
									HMGB3
									RAB30
									GNPDA2
									DNAJC25-GNG10
									FGFBP3
									PCDHGC3
									UHMK1
									IER3IP1
									SNX10
									CAP2
									NXPE3
									PTP4A2
									RRN3
									LAPTM5
									NUFIP2
									NFIB
									CHMP1B
									ZNF572
									KCTD9
									MYBL1
									ZNF428
									UBE2W
									KLHL15
									CXXC4
									CCDC117
									CCT4
									SUGT1
									STK17B
									ALKBH8
									MEGF10
									DUSP19
									ABHD10
									ZNF627
									DCLRE1B
									FAM8A1
									MCFD2
									CDKN1B
									NRAS
									NUS1
									DHX40
									PANK3
									MUC6
									KLHL9
									LRRC58
									HNRNPA0
									WBP4
									VAPA
									AIDA
									SLC35B4
									CHAMP1
									WDR41
									RNF144A
									TSPYL4
									COPS8
									RBM27
									RAD1
									RALB
									POLR2K
									FAR1
									SSR1
									FBXO28
									ZNF24
									SLC38A2
									CDS1
									UMAD1
									SESN3
									HSF2
									SLC26A2
									DCAF12
									GCLM
									FUBP1
									C1GALT1C1
									TMCC3
									FZD3
									CHRAC1
									DBR1
									RPRD1B
									ABHD4
									FBXO30
									BTF3L4
									GNG12
									BLOC1S5-TXNDC5
									ZNF529
									BEND4
									ADSS
									PXYLP1
									TMEM38B
									H3F3B
									SLC39A9
									PRKAA2
									NEMP1
									PEX19
									ZNF330
									MEX3A
									WDR89
									RNF138
									FUNDC1
									RCBTB1
									DACH1
									MFAP3
									SLC38A1
									C3orf38
									MRPL30
									ACTR10
									CADM1
									TATDN3
									NFYB
									ZNF772
									SLC31A1
									TMEM69
									FAM126A
									TMEM170A
									CALM1
									ELK3
									AC073896.1
									CASP4
									PPP3CB
									TMEM167B
									SLX4IP
									ARL6
									INIP
									ARHGAP19
									GINS1
									LYPD6
									FRMD3
									DAP
									RHOU
									HLF
									ZFP1
									AAGAB
									KRCC1
									JPT2
									CCNE2
									NUDT11
									GFPT1
									MINDY2
									KLF12
									GPR180
									CD59
									CCDC71L
									TRIM36
									STX12
									PITPNA
									LPAR3
									KCTD5
									ZNF280D
									MAPK6
									UBE2V2
									FAM91A1
									VBP1
									RAB6A
									TBCE
									ETFRF1
									MGST1
									UBQLN1
									GSTA4
									PI4K2B
									ABHD17B
									GNAQ
									ADO
									BLCAP
									RNGTT
									DNAJC15
									TXNDC17
									G3BP1
									HNRNPH3
									MPP6
									TMX3
									HS6ST2
									ZIC1
									BRAP
									STXBP6
									GLIPR2
									SORT1
									CAPZA2
									RAB3GAP2
									TOX4
									HIST1H2BE
									NAALAD2
									MAEA
									TIMM8A
									APOOL
									YWHAB
									WASF1
									FAM169A
									PI4K2A
									PCMTD1
									LHX9
									ASAH2B
									MOCS2
									PDE1A
									TMEM135
									RNF6
									TMED8
									WDR77
									KBTBD7
									CDC42SE2
									RBFOX2
									SPRYD7
									CRABP2
									CCDC39
									DUSP3
									TMEM30A
									SRSF10
									LRP6
									SGPL1
									SMAD9
									SOAT1
									PCGF5
									ITGB1
									PPA1
									VKORC1L1
									TRA2A
									SLC35G1
									PTBP2
									CPOX
									C5orf30
									RPL22L1
									DDI2
									RAMAC
									ETV5
									ANGEL2
									STMN1
									SKIL
									UBTD2
									ARF6
									SRD5A1
									GMCL1
									NSG2
									GVQW2
									ZC3H12C
									SMIM14
									LZIC
									OXSR1
									MBNL3
									ARSK
									CERS6
									HAUS2
									AGPS
									C15orf38-AP3S2
									BTBD3
